# Supplementary material for: Comparative Genomics of Fermented Vegetable-Derived Leuconostoc mesenteroides from Biodiversity Hotspot Yunnan, China
Source: Microorganisms. 2026 Jun 16;14(6):1350. doi: 10.3390/microorganisms14061350 (PMC13304100; doi:10.3390/microorganisms14061350)
Supplement: Supplementary file 1 [file microorganisms-14-01350-s001.zip]

Archive with 6 entries (6 files):
- Supplementary Table S2-Plasmid-gene prokka annotation.xlsx
- Supplementary Table S4-Genomic island.xlsx
- Supplementary Table S6-Antibiotic resistance.xlsx
- Supplymentary Table S1-Sequencing and assembly quality.xlsx
- Supplymentary table S3_Prophage prediction of the 29 genomes.xlsx
- Supplymentary table S5-Bacteriocins.xlsx
