# Supplementary material for: Comparative Genomics of Fermented Vegetable-Derived Leuconostoc mesenteroides from Biodiversity Hotspot Yunnan, China
Source: Microorganisms. 2026 Jun 16;14(6):1350. doi: 10.3390/microorganisms14061350 (PMC13304100; doi:10.3390/microorganisms14061350)
Supplement: Supplementary file 1 [file microorganisms-14-01350-s001.zip › Supplementary Table S2-Plasmid-gene prokka annotation.xlsx]

## Sheet: PROKKA_03182026
locus_tag	ftype	length_bp	gene	EC_number	COG	product
pAP7-1_00001	CDS	243				hypothetical protein
pAP7-1_00002	CDS	366				hypothetical protein
pAP7-1_00003	CDS	258				hypothetical protein
pAP7-1_00004	CDS	183				hypothetical protein
pAP7-1_00005	CDS	327	trxA_1		COG0526	Thioredoxin
pAP7-1_00006	CDS	1644	cdr_1	1.8.1.14		Coenzyme A disulfide reductase
pAP7-1_00007	CDS	258				hypothetical protein
pAP7-1_00008	CDS	120				hypothetical protein
pAP7-1_00009	CDS	174				hypothetical protein
pAP7-1_00010	CDS	771				IS3 family transposase IS1163
pAP7-1_00011	CDS	1851	cadA_1	3.6.3.3		Cadmium-transporting ATPase
pAP7-1_00012	CDS	237	copZ_1			Copper chaperone CopZ
pAP7-1_00013	CDS	552	dps_1	1.16.-.-	COG0783	DNA protection during starvation protein
pAP7-1_00014	CDS	693	fixK_1		COG0664	Nitrogen fixation regulation protein FixK
pAP7-1_00015	CDS	486				hypothetical protein
pAP7-1_00016	CDS	588				hypothetical protein
pAP7-1_00017	CDS	375				hypothetical protein
pAP7-1_00018	CDS	756	fetB_1		COG0390	putative iron export permease protein FetB
pAP7-1_00019	CDS	651	fetA_1	3.6.3.-	COG4619	putative iron export ATP-binding protein FetA
pAP7-1_00020	CDS	240				hypothetical protein
pAP7-1_00021	CDS	417	arsC_1	1.20.4.4	COG0394	Arsenate reductase
pAP7-1_00022	CDS	1098				hypothetical protein
pAP7-1_00023	CDS	672				hypothetical protein
pAP7-1_00024	CDS	285				hypothetical protein
pAP7-1_00025	CDS	615				hypothetical protein
pAP7-1_00026	CDS	537				hypothetical protein
pAP7-1_00027	CDS	183				hypothetical protein
pAP7-1_00028	CDS	663				IS3 family transposase IS1520
pAP7-1_00029	CDS	243				hypothetical protein
pAP7-1_00030	CDS	156				hypothetical protein
pAP7-1_00031	CDS	1533	mco_1	1.-.-.-		Multicopper oxidase mco
pAP7-1_00032	CDS	285				hypothetical protein
pAP7-1_00033	CDS	105				hypothetical protein
pAP7-1_00034	CDS	240				hypothetical protein
pAP7-1_00035	CDS	183				hypothetical protein
pAP7-1_00036	CDS	663				IS3 family transposase IS1520
pAP7-1_00037	CDS	243				hypothetical protein
pAP7-1_00038	CDS	330				hypothetical protein
pAP7-1_00039	CDS	813	soj_1	3.6.-.-	COG1192	Sporulation initiation inhibitor protein Soj
pAP7-1_00040	CDS	204				hypothetical protein
pAP7-1_00041	CDS	147				hypothetical protein
pAP7-1_00042	CDS	105				hypothetical protein
pAP7-1_00043	CDS	573				hypothetical protein
pAP7-1_00044	CDS	534	yqgN_1		COG0212	putative protein YqgN
pAP7-1_00045	CDS	438				IS3 family transposase ISWci2
pAP7-1_00046	CDS	354				hypothetical protein
pAP7-1_00047	CDS	255				hypothetical protein
pAP7-1_00048	CDS	564	pinR_1	3.1.22.-	COG1961	Serine recombinase PinR
pAP7-1_00049	CDS	267				hypothetical protein
pAP7-1_00050	CDS	402	crcB_1			Putative fluoride ion transporter CrcB
pAP7-1_00051	CDS	348	crcB_2			Putative fluoride ion transporter CrcB
pAP7-1_00052	CDS	1533	clcA_1		COG0038	H(+)/Cl(-) exchange transporter ClcA
pAP7-1_00053	CDS	963	gerN_1		COG0475	Na(+)/H(+)-K(+) antiporter GerN
pAP7-2_00054	CDS	324	ytpP			Thioredoxin-like protein YtpP
pAP7-2_00055	CDS	135		5.1.1.13	COG1794	Aspartate racemase
pAP7-2_00056	CDS	945	trxB	1.8.1.9	COG0492	Thioredoxin reductase
pAP7-2_00057	CDS	648				hypothetical protein
pAP7-2_00058	CDS	129				hypothetical protein
pAP7-2_00059	CDS	1332	garB	1.8.1.16		Glutathione amide reductase
pAP7-2_00060	CDS	591	xerC			Tyrosine recombinase XerC
pAP7-2_00061	CDS	870	gmuE	2.7.1.4	COG1940	Putative fructokinase
pAP7-2_00062	CDS	384				hypothetical protein
pAP7-2_00063	CDS	729				hypothetical protein
pAP7-2_00064	CDS	1017		1.1.1.407	COG1063	D-altritol 5-dehydrogenase
pAP7-2_00065	CDS	513				hypothetical protein
pAP7-2_00066	CDS	285				hypothetical protein
pAP7-2_00067	CDS	1236				hypothetical protein
pAP7-2_00068	CDS	1155				hypothetical protein
pAP7-2_00069	CDS	570				hypothetical protein
pAP7-2_00070	CDS	2124				hypothetical protein
pAP7-2_00071	CDS	2922				hypothetical protein
pAP7-2_00072	CDS	645	glpE	2.8.1.1		Thiosulfate sulfurtransferase GlpE
pAP7-2_00073	CDS	315	trxA_2		COG0526	Thioredoxin
pC5-1_00074	CDS	963	gerN_2		COG0475	Na(+)/H(+)-K(+) antiporter GerN
pC5-1_00075	CDS	681				hypothetical protein
pC5-1_00076	CDS	675				hypothetical protein
pC5-1_00077	CDS	132				hypothetical protein
pC5-1_00078	CDS	204				hypothetical protein
pC5-1_00079	CDS	147				hypothetical protein
pC5-1_00080	CDS	102				hypothetical protein
pC5-1_00081	CDS	405	arsC_2	1.20.4.4	COG0394	Arsenate reductase
pC5-1_00082	CDS	126				hypothetical protein
pC5-1_00083	CDS	378				hypothetical protein
pC5-1_00084	CDS	834	soj_2	3.6.-.-	COG1192	Chromosome-partitioning ATPase Soj
pC5-1_00085	CDS	318				hypothetical protein
pC5-1_00086	CDS	1533	mco_2	1.-.-.-		Multicopper oxidase mco
pC5-1_00087	CDS	447				hypothetical protein
pC5-1_00088	CDS	243				hypothetical protein
pC5-1_00089	CDS	843				IS3 family transposase ISWci2
pC5-1_00090	CDS	327				hypothetical protein
pC5-1_00091	CDS	1335	rclA		COG1249	putative pyridine nucleotide-disulfide oxidoreductase RclA
pC5-1_00092	CDS	90				hypothetical protein
pC5-1_00093	CDS	369	mscL		COG1970	Large-conductance mechanosensitive channel
pC5-1_00094	CDS	1851	cadA_2	3.6.3.3		Cadmium-transporting ATPase
pC5-1_00095	CDS	237	copZ_2			Copper chaperone CopZ
pC5-1_00096	CDS	552	dps_2	1.16.-.-	COG0783	DNA protection during starvation protein
pC5-1_00097	CDS	693	fixK_2		COG0664	Nitrogen fixation regulation protein FixK
pC5-1_00098	CDS	486				hypothetical protein
pC5-1_00099	CDS	588				hypothetical protein
pC5-1_00100	CDS	756	fetB_2		COG0390	putative iron export permease protein FetB
pC5-1_00101	CDS	651	fetA_2	3.6.3.-	COG4619	putative iron export ATP-binding protein FetA
pC5-1_00102	CDS	240				hypothetical protein
pC5-1_00103	CDS	390	hxlR		COG1733	HTH-type transcriptional activator HxlR
pC5-1_00104	CDS	627		4.1.2.43		3-hexulose-6-phosphate synthase
pC5-1_00105	CDS	531	hxlB	5.3.1.27	COG0794	3-hexulose-6-phosphate isomerase
pC5-1_00106	CDS	147				hypothetical protein
pC5-1_00107	CDS	105				hypothetical protein
pC5-1_00108	CDS	573				hypothetical protein
pC5-1_00109	CDS	534	yqgN_2		COG0212	putative protein YqgN
pC5-1_00110	CDS	438				IS3 family transposase ISWci2
pC5-1_00111	CDS	366				hypothetical protein
pC5-1_00112	CDS	255				hypothetical protein
pC5-1_00113	CDS	564	pinR_2	3.1.22.-	COG1961	Serine recombinase PinR
pC5-1_00114	CDS	267				hypothetical protein
pC5-1_00115	CDS	402	crcB_3			Putative fluoride ion transporter CrcB
pC5-1_00116	CDS	348	crcB_4			Putative fluoride ion transporter CrcB
pC5-1_00117	CDS	1533	clcA_2		COG0038	H(+)/Cl(-) exchange transporter ClcA
pXM4-1_00118	CDS	813	soj_3	3.6.-.-	COG1192	Sporulation initiation inhibitor protein Soj
pXM4-1_00119	CDS	330				hypothetical protein
pXM4-1_00120	CDS	243				hypothetical protein
pXM4-1_00121	CDS	663				IS3 family transposase IS1520
pXM4-1_00122	CDS	183				hypothetical protein
pXM4-1_00123	CDS	240				hypothetical protein
pXM4-1_00124	CDS	105				hypothetical protein
pXM4-1_00125	CDS	285				hypothetical protein
pXM4-1_00126	CDS	1533	mco_3	1.-.-.-		Multicopper oxidase mco
pXM4-1_00127	CDS	156				hypothetical protein
pXM4-1_00128	CDS	243				hypothetical protein
pXM4-1_00129	CDS	663				IS3 family transposase IS1520
pXM4-1_00130	CDS	183				hypothetical protein
pXM4-1_00131	CDS	537				hypothetical protein
pXM4-1_00132	CDS	615				hypothetical protein
pXM4-1_00133	CDS	285				hypothetical protein
pXM4-1_00134	CDS	672				hypothetical protein
pXM4-1_00135	CDS	1098				hypothetical protein
pXM4-1_00136	CDS	417	arsC_3	1.20.4.4	COG0394	Arsenate reductase
pXM4-1_00137	CDS	240				hypothetical protein
pXM4-1_00138	CDS	651	fetA_3	3.6.3.-	COG4619	putative iron export ATP-binding protein FetA
pXM4-1_00139	CDS	756	fetB_3		COG0390	putative iron export permease protein FetB
pXM4-1_00140	CDS	375				hypothetical protein
pXM4-1_00141	CDS	588				hypothetical protein
pXM4-1_00142	CDS	486				hypothetical protein
pXM4-1_00143	CDS	693	fixK_3		COG0664	Nitrogen fixation regulation protein FixK
pXM4-1_00144	CDS	552	dps_3	1.16.-.-	COG0783	DNA protection during starvation protein
pXM4-1_00145	CDS	237	copZ_3			Copper chaperone CopZ
pXM4-1_00146	CDS	1851	cadA_3	3.6.3.3		Cadmium-transporting ATPase
pXM4-1_00147	CDS	771				IS3 family transposase IS1163
pXM4-1_00148	CDS	174				hypothetical protein
pXM4-1_00149	CDS	120				hypothetical protein
pXM4-1_00150	CDS	258				hypothetical protein
pXM4-1_00151	CDS	1644	cdr_2	1.8.1.14		Coenzyme A disulfide reductase
pXM4-1_00152	CDS	327	trxA_3		COG0526	Thioredoxin
pXM4-1_00153	CDS	183				hypothetical protein
pXM4-1_00154	CDS	663				IS3 family transposase IS1520
pXM4-1_00155	CDS	243				hypothetical protein
pXM4-1_00156	CDS	963	gerN_3		COG0475	Na(+)/H(+)-K(+) antiporter GerN
pXM4-1_00157	CDS	1533	clcA_3		COG0038	H(+)/Cl(-) exchange transporter ClcA
pXM4-1_00158	CDS	348	crcB_5			Putative fluoride ion transporter CrcB
pXM4-1_00159	CDS	402	crcB_6			Putative fluoride ion transporter CrcB
pXM4-1_00160	CDS	267				hypothetical protein
pXM4-1_00161	CDS	564	pinR_3	3.1.22.-	COG1961	Serine recombinase PinR
pXM4-1_00162	CDS	255				hypothetical protein
pXM4-1_00163	CDS	354				hypothetical protein
pXM4-1_00164	CDS	438				IS3 family transposase ISWci2
pXM4-1_00165	CDS	534	yqgN_3		COG0212	putative protein YqgN
pXM4-1_00166	CDS	573				hypothetical protein
pXM4-1_00167	CDS	105				hypothetical protein
pXM4-1_00168	CDS	147				hypothetical protein
pXM4-1_00169	CDS	204				hypothetical protein
pXM4-2_00170	CDS	1338				hypothetical protein
pXM4-2_00171	CDS	1236				hypothetical protein
pXM4-2_00172	CDS	1155				hypothetical protein
pXM4-2_00173	CDS	585				hypothetical protein
pXM4-2_00174	CDS	1794	lepA	3.6.5.-	COG0481	Elongation factor 4
pXM4-2_00175	CDS	288				hypothetical protein
pXM4-2_00176	CDS	591				hypothetical protein
pXM4-2_00177	CDS	393				hypothetical protein
pXM4-2_00178	CDS	498	paiA	2.3.1.57	COG0454	Spermidine/spermine N(1)-acetyltransferase
pXM4-2_00179	CDS	432	yiaC	2.3.1.-	COG0454	Peptidyl-lysine N-acetyltransferase YiaC
pXM4-2_00180	CDS	1236				hypothetical protein
pXM4-2_00181	CDS	1155				hypothetical protein
pXM4-2_00182	CDS	576				hypothetical protein
pXM4-2_00183	CDS	1920				hypothetical protein
pXM4-2_00184	CDS	561				hypothetical protein
pXM4-2_00185	CDS	609				hypothetical protein
pXM4-2_00186	CDS	1191	dapE	3.5.1.18		putative succinyl-diaminopimelate desuccinylase
pXM4-2_00187	CDS	591				hypothetical protein
pXM4-2_00188	CDS	963	iolU	1.1.1.371	COG0673	scyllo-inositol 2-dehydrogenase (NADP(+)) IolU
pXM4-2_00189	CDS	654				hypothetical protein
pXM4-2_00190	CDS	339				hypothetical protein
pXM7-1_00191	CDS	1533	clcA_4		COG0038	H(+)/Cl(-) exchange transporter ClcA
pXM7-1_00192	CDS	963	gerN_4		COG0475	Na(+)/H(+)-K(+) antiporter GerN
pXM7-1_00193	CDS	243				hypothetical protein
pXM7-1_00194	CDS	663				IS3 family transposase IS1520
pXM7-1_00195	CDS	183				hypothetical protein
pXM7-1_00196	CDS	240				hypothetical protein
pXM7-1_00197	CDS	105				hypothetical protein
pXM7-1_00198	CDS	285				hypothetical protein
pXM7-1_00199	CDS	1533	mco_4	1.-.-.-		Multicopper oxidase mco
pXM7-1_00200	CDS	156				hypothetical protein
pXM7-1_00201	CDS	243				hypothetical protein
pXM7-1_00202	CDS	843				IS3 family transposase ISWci2
pXM7-1_00203	CDS	327	trxA_4		COG0526	Thioredoxin
pXM7-1_00204	CDS	1644	cdr_3	1.8.1.14		Coenzyme A disulfide reductase
pXM7-1_00205	CDS	258				hypothetical protein
pXM7-1_00206	CDS	120				hypothetical protein
pXM7-1_00207	CDS	174				hypothetical protein
pXM7-1_00208	CDS	771				IS3 family transposase IS1163
pXM7-1_00209	CDS	1851	cadA_4	3.6.3.3		Cadmium-transporting ATPase
pXM7-1_00210	CDS	237	copZ_4			Copper chaperone CopZ
pXM7-1_00211	CDS	552	dps_4	1.16.-.-	COG0783	DNA protection during starvation protein
pXM7-1_00212	CDS	693	fixK_4		COG0664	Nitrogen fixation regulation protein FixK
pXM7-1_00213	CDS	486				hypothetical protein
pXM7-1_00214	CDS	588				hypothetical protein
pXM7-1_00215	CDS	375				hypothetical protein
pXM7-1_00216	CDS	756	fetB_4		COG0390	putative iron export permease protein FetB
pXM7-1_00217	CDS	651	fetA_4	3.6.3.-	COG4619	putative iron export ATP-binding protein FetA
pXM7-1_00218	CDS	252				hypothetical protein
pXM7-1_00219	CDS	417	arsC_4	1.20.4.4	COG0394	Arsenate reductase
pXM7-1_00220	CDS	1098				hypothetical protein
pXM7-1_00221	CDS	672				hypothetical protein
pXM7-1_00222	CDS	285				hypothetical protein
pXM7-1_00223	CDS	615				hypothetical protein
pXM7-1_00224	CDS	537				hypothetical protein
pXM7-1_00225	CDS	183				hypothetical protein
pXM7-1_00226	CDS	663				IS3 family transposase IS1520
pXM7-1_00227	CDS	243				hypothetical protein
pXM7-1_00228	CDS	330				hypothetical protein
pXM7-1_00229	CDS	813	soj_4	3.6.-.-	COG1192	Sporulation initiation inhibitor protein Soj
pXM7-1_00230	CDS	204				hypothetical protein
pXM7-1_00231	CDS	147				hypothetical protein
pXM7-1_00232	CDS	105				hypothetical protein
pXM7-1_00233	CDS	573				hypothetical protein
pXM7-1_00234	CDS	534	yqgN_4		COG0212	putative protein YqgN
pXM7-1_00235	CDS	438				IS3 family transposase ISWci2
pXM7-1_00236	CDS	354				hypothetical protein
pXM7-1_00237	CDS	255				hypothetical protein
pXM7-1_00238	CDS	564	pinR_4	3.1.22.-	COG1961	Serine recombinase PinR
pXM7-1_00239	CDS	267				hypothetical protein
pXM7-1_00240	CDS	402	crcB_7			Putative fluoride ion transporter CrcB
pXM7-1_00241	CDS	348	crcB_8			Putative fluoride ion transporter CrcB
pXM27-1_00242	CDS	417	arsC_5	1.20.4.4	COG0394	Arsenate reductase
pXM27-1_00243	CDS	252				hypothetical protein
pXM27-1_00244	CDS	651	fetA_5	3.6.3.-	COG4619	putative iron export ATP-binding protein FetA
pXM27-1_00245	CDS	756	fetB_5		COG0390	putative iron export permease protein FetB
pXM27-1_00246	CDS	375				hypothetical protein
pXM27-1_00247	CDS	588				hypothetical protein
pXM27-1_00248	CDS	486				hypothetical protein
pXM27-1_00249	CDS	693	fixK_5		COG0664	Nitrogen fixation regulation protein FixK
pXM27-1_00250	CDS	552	dps_5	1.16.-.-	COG0783	DNA protection during starvation protein
pXM27-1_00251	CDS	237	copZ_5			Copper chaperone CopZ
pXM27-1_00252	CDS	1851	cadA_5	3.6.3.3		Cadmium-transporting ATPase
pXM27-1_00253	CDS	771				IS3 family transposase IS1163
pXM27-1_00254	CDS	174				hypothetical protein
pXM27-1_00255	CDS	120				hypothetical protein
pXM27-1_00256	CDS	258				hypothetical protein
pXM27-1_00257	CDS	1644	cdr_4	1.8.1.14		Coenzyme A disulfide reductase
pXM27-1_00258	CDS	327	trxA_5		COG0526	Thioredoxin
pXM27-1_00259	CDS	843				IS3 family transposase ISWci2
pXM27-1_00260	CDS	243				hypothetical protein
pXM27-1_00261	CDS	156				hypothetical protein
pXM27-1_00262	CDS	1533	mco_5	1.-.-.-		Multicopper oxidase mco
pXM27-1_00263	CDS	285				hypothetical protein
pXM27-1_00264	CDS	105				hypothetical protein
pXM27-1_00265	CDS	240				hypothetical protein
pXM27-1_00266	CDS	183				hypothetical protein
pXM27-1_00267	CDS	663				IS3 family transposase IS1520
pXM27-1_00268	CDS	243				hypothetical protein
pXM27-1_00269	CDS	963	gerN_5		COG0475	Na(+)/H(+)-K(+) antiporter GerN
pXM27-1_00270	CDS	1533	clcA_5		COG0038	H(+)/Cl(-) exchange transporter ClcA
pXM27-1_00271	CDS	348	crcB_9			Putative fluoride ion transporter CrcB
pXM27-1_00272	CDS	402	crcB_10			Putative fluoride ion transporter CrcB
pXM27-1_00273	CDS	267				hypothetical protein
pXM27-1_00274	CDS	564	pinR_5	3.1.22.-	COG1961	Serine recombinase PinR
pXM27-1_00275	CDS	255				hypothetical protein
pXM27-1_00276	CDS	354				hypothetical protein
pXM27-1_00277	CDS	438				IS3 family transposase ISWci2
pXM27-1_00278	CDS	534	yqgN_5		COG0212	putative protein YqgN
pXM27-1_00279	CDS	573				hypothetical protein
pXM27-1_00280	CDS	105				hypothetical protein
pXM27-1_00281	CDS	147				hypothetical protein
pXM27-1_00282	CDS	204				hypothetical protein
pXM27-1_00283	CDS	813	soj_5	3.6.-.-	COG1192	Sporulation initiation inhibitor protein Soj
pXM27-1_00284	CDS	330				hypothetical protein
pXM27-1_00285	CDS	243				hypothetical protein
pXM27-1_00286	CDS	663				IS3 family transposase IS1520
pXM27-1_00287	CDS	183				hypothetical protein
pXM27-1_00288	CDS	537				hypothetical protein
pXM27-1_00289	CDS	615				hypothetical protein
pXM27-1_00290	CDS	285				hypothetical protein
pXM27-1_00291	CDS	672				hypothetical protein
pXM27-1_00292	CDS	1098				hypothetical protein
pXS14-1_00293	CDS	1533	clcA_6		COG0038	H(+)/Cl(-) exchange transporter ClcA
pXS14-1_00294	CDS	963	gerN_6		COG0475	Na(+)/H(+)-K(+) antiporter GerN
pXS14-1_00295	CDS	243				hypothetical protein
pXS14-1_00296	CDS	663				IS3 family transposase IS1520
pXS14-1_00297	CDS	183				hypothetical protein
pXS14-1_00298	CDS	327	trxA_6		COG0526	Thioredoxin
pXS14-1_00299	CDS	1644	cdr_5	1.8.1.14		Coenzyme A disulfide reductase
pXS14-1_00300	CDS	258				hypothetical protein
pXS14-1_00301	CDS	120				hypothetical protein
pXS14-1_00302	CDS	174				hypothetical protein
pXS14-1_00303	CDS	771				IS3 family transposase IS1163
pXS14-1_00304	CDS	1851	cadA_6	3.6.3.3		Cadmium-transporting ATPase
pXS14-1_00305	CDS	237	copZ_6			Copper chaperone CopZ
pXS14-1_00306	CDS	552	dps_6	1.16.-.-	COG0783	DNA protection during starvation protein
pXS14-1_00307	CDS	693	fixK_6		COG0664	Nitrogen fixation regulation protein FixK
pXS14-1_00308	CDS	486				hypothetical protein
pXS14-1_00309	CDS	588				hypothetical protein
pXS14-1_00310	CDS	375				hypothetical protein
pXS14-1_00311	CDS	756	fetB_6		COG0390	putative iron export permease protein FetB
pXS14-1_00312	CDS	651	fetA_6	3.6.3.-	COG4619	putative iron export ATP-binding protein FetA
pXS14-1_00313	CDS	240				hypothetical protein
pXS14-1_00314	CDS	417	arsC_6	1.20.4.4	COG0394	Arsenate reductase
pXS14-1_00315	CDS	1098				hypothetical protein
pXS14-1_00316	CDS	672				hypothetical protein
pXS14-1_00317	CDS	285				hypothetical protein
pXS14-1_00318	CDS	615				hypothetical protein
pXS14-1_00319	CDS	537				hypothetical protein
pXS14-1_00320	CDS	183				hypothetical protein
pXS14-1_00321	CDS	663				IS3 family transposase IS1520
pXS14-1_00322	CDS	243				hypothetical protein
pXS14-1_00323	CDS	156				hypothetical protein
pXS14-1_00324	CDS	1533	mco_6	1.-.-.-		Multicopper oxidase mco
pXS14-1_00325	CDS	285				hypothetical protein
pXS14-1_00326	CDS	105				hypothetical protein
pXS14-1_00327	CDS	240				hypothetical protein
pXS14-1_00328	CDS	183				hypothetical protein
pXS14-1_00329	CDS	663				IS3 family transposase IS1520
pXS14-1_00330	CDS	243				hypothetical protein
pXS14-1_00331	CDS	330				hypothetical protein
pXS14-1_00332	CDS	813	soj_6	3.6.-.-	COG1192	Sporulation initiation inhibitor protein Soj
pXS14-1_00333	CDS	204				hypothetical protein
pXS14-1_00334	CDS	147				hypothetical protein
pXS14-1_00335	CDS	105				hypothetical protein
pXS14-1_00336	CDS	573				hypothetical protein
pXS14-1_00337	CDS	534	yqgN_6		COG0212	putative protein YqgN
pXS14-1_00338	CDS	438				IS3 family transposase ISWci2
pXS14-1_00339	CDS	354				hypothetical protein
pXS14-1_00340	CDS	255				hypothetical protein
pXS14-1_00341	CDS	564	pinR_6	3.1.22.-	COG1961	Serine recombinase PinR
pXS14-1_00342	CDS	267				hypothetical protein
pXS14-1_00343	CDS	402	crcB_11			Putative fluoride ion transporter CrcB
pXS14-1_00344	CDS	348	crcB_12			Putative fluoride ion transporter CrcB
pXS804-1_00345	CDS	537				hypothetical protein
pXS804-1_00346	CDS	183				hypothetical protein
pXS804-1_00347	CDS	663				IS3 family transposase IS1520
pXS804-1_00348	CDS	243				hypothetical protein
pXS804-1_00349	CDS	330				hypothetical protein
pXS804-1_00350	CDS	813	soj_7	3.6.-.-	COG1192	Sporulation initiation inhibitor protein Soj
pXS804-1_00351	CDS	204				hypothetical protein
pXS804-1_00352	CDS	147				hypothetical protein
pXS804-1_00353	CDS	105				hypothetical protein
pXS804-1_00354	CDS	573				hypothetical protein
pXS804-1_00355	CDS	534	yqgN_7		COG0212	putative protein YqgN
pXS804-1_00356	CDS	438				IS3 family transposase ISWci2
pXS804-1_00357	CDS	354				hypothetical protein
pXS804-1_00358	CDS	255				hypothetical protein
pXS804-1_00359	CDS	564	pinR_7	3.1.22.-	COG1961	Serine recombinase PinR
pXS804-1_00360	CDS	267				hypothetical protein
pXS804-1_00361	CDS	402	crcB_13			Putative fluoride ion transporter CrcB
pXS804-1_00362	CDS	348	crcB_14			Putative fluoride ion transporter CrcB
pXS804-1_00363	CDS	1533	clcA_7		COG0038	H(+)/Cl(-) exchange transporter ClcA
pXS804-1_00364	CDS	963	gerN_7		COG0475	Na(+)/H(+)-K(+) antiporter GerN
pXS804-1_00365	CDS	243				hypothetical protein
pXS804-1_00366	CDS	663				IS3 family transposase IS1520
pXS804-1_00367	CDS	183				hypothetical protein
pXS804-1_00368	CDS	240				hypothetical protein
pXS804-1_00369	CDS	105				hypothetical protein
pXS804-1_00370	CDS	285				hypothetical protein
pXS804-1_00371	CDS	1533	mco_7	1.-.-.-		Multicopper oxidase mco
pXS804-1_00372	CDS	156				hypothetical protein
pXS804-1_00373	CDS	243				hypothetical protein
pXS804-1_00374	CDS	843				IS3 family transposase ISWci2
pXS804-1_00375	CDS	327	trxA_7		COG0526	Thioredoxin
pXS804-1_00376	CDS	1644	cdr_6	1.8.1.14		Coenzyme A disulfide reductase
pXS804-1_00377	CDS	258				hypothetical protein
pXS804-1_00378	CDS	120				hypothetical protein
pXS804-1_00379	CDS	174				hypothetical protein
pXS804-1_00380	CDS	771				IS3 family transposase IS1163
pXS804-1_00381	CDS	1851	cadA_7	3.6.3.3		Cadmium-transporting ATPase
pXS804-1_00382	CDS	237	copZ_7			Copper chaperone CopZ
pXS804-1_00383	CDS	552	dps_7	1.16.-.-	COG0783	DNA protection during starvation protein
pXS804-1_00384	CDS	693	fixK_7		COG0664	Nitrogen fixation regulation protein FixK
pXS804-1_00385	CDS	486				hypothetical protein
pXS804-1_00386	CDS	588				hypothetical protein
pXS804-1_00387	CDS	375				hypothetical protein
pXS804-1_00388	CDS	756	fetB_7		COG0390	putative iron export permease protein FetB
pXS804-1_00389	CDS	651	fetA_7	3.6.3.-	COG4619	putative iron export ATP-binding protein FetA
pXS804-1_00390	CDS	252				hypothetical protein
pXS804-1_00391	CDS	417	arsC_7	1.20.4.4	COG0394	Arsenate reductase
pXS804-1_00392	CDS	1098				hypothetical protein
pXS804-1_00393	CDS	672				hypothetical protein
pXS804-1_00394	CDS	285				hypothetical protein
pXS804-1_00395	CDS	615				hypothetical protein
pXS806-1_00396	CDS	537				hypothetical protein
pXS806-1_00397	CDS	183				hypothetical protein
pXS806-1_00398	CDS	663				IS3 family transposase IS1520
pXS806-1_00399	CDS	243				hypothetical protein
pXS806-1_00400	CDS	330				hypothetical protein
pXS806-1_00401	CDS	813	soj_8	3.6.-.-	COG1192	Sporulation initiation inhibitor protein Soj
pXS806-1_00402	CDS	204				hypothetical protein
pXS806-1_00403	CDS	147				hypothetical protein
pXS806-1_00404	CDS	105				hypothetical protein
pXS806-1_00405	CDS	573				hypothetical protein
pXS806-1_00406	CDS	534	yqgN_8		COG0212	putative protein YqgN
pXS806-1_00407	CDS	438				IS3 family transposase ISWci2
pXS806-1_00408	CDS	354				hypothetical protein
pXS806-1_00409	CDS	255				hypothetical protein
pXS806-1_00410	CDS	564	pinR_8	3.1.22.-	COG1961	Serine recombinase PinR
pXS806-1_00411	CDS	267				hypothetical protein
pXS806-1_00412	CDS	402	crcB_15			Putative fluoride ion transporter CrcB
pXS806-1_00413	CDS	348	crcB_16			Putative fluoride ion transporter CrcB
pXS806-1_00414	CDS	1533	clcA_8		COG0038	H(+)/Cl(-) exchange transporter ClcA
pXS806-1_00415	CDS	963	gerN_8		COG0475	Na(+)/H(+)-K(+) antiporter GerN
pXS806-1_00416	CDS	243				hypothetical protein
pXS806-1_00417	CDS	663				IS3 family transposase IS1520
pXS806-1_00418	CDS	183				hypothetical protein
pXS806-1_00419	CDS	240				hypothetical protein
pXS806-1_00420	CDS	105				hypothetical protein
pXS806-1_00421	CDS	285				hypothetical protein
pXS806-1_00422	CDS	1533	mco_8	1.-.-.-		Multicopper oxidase mco
pXS806-1_00423	CDS	156				hypothetical protein
pXS806-1_00424	CDS	243				hypothetical protein
pXS806-1_00425	CDS	843				IS3 family transposase ISWci2
pXS806-1_00426	CDS	327	trxA_8		COG0526	Thioredoxin
pXS806-1_00427	CDS	1644	cdr_7	1.8.1.14		Coenzyme A disulfide reductase
pXS806-1_00428	CDS	258				hypothetical protein
pXS806-1_00429	CDS	120				hypothetical protein
pXS806-1_00430	CDS	174				hypothetical protein
pXS806-1_00431	CDS	771				IS3 family transposase IS1163
pXS806-1_00432	CDS	1851	cadA_8	3.6.3.3		Cadmium-transporting ATPase
pXS806-1_00433	CDS	237	copZ_8			Copper chaperone CopZ
pXS806-1_00434	CDS	552	dps_8	1.16.-.-	COG0783	DNA protection during starvation protein
pXS806-1_00435	CDS	693	fixK_8		COG0664	Nitrogen fixation regulation protein FixK
pXS806-1_00436	CDS	486				hypothetical protein
pXS806-1_00437	CDS	588				hypothetical protein
pXS806-1_00438	CDS	375				hypothetical protein
pXS806-1_00439	CDS	756	fetB_8		COG0390	putative iron export permease protein FetB
pXS806-1_00440	CDS	651	fetA_8	3.6.3.-	COG4619	putative iron export ATP-binding protein FetA
pXS806-1_00441	CDS	252				hypothetical protein
pXS806-1_00442	CDS	417	arsC_8	1.20.4.4	COG0394	Arsenate reductase
pXS806-1_00443	CDS	1098				hypothetical protein
pXS806-1_00444	CDS	672				hypothetical protein
pXS806-1_00445	CDS	285				hypothetical protein
pXS806-1_00446	CDS	615				hypothetical protein
pXS806-2_00447	CDS	1443				hypothetical protein
pXS806-2_00448	CDS	201				hypothetical protein
pXS806-2_00449	CDS	246				hypothetical protein
pXS806-2_00450	CDS	258				hypothetical protein
pXS806-2_00451	CDS	315				hypothetical protein
pXS806-2_00452	CDS	1380				hypothetical protein
pXS806-2_00453	CDS	294				hypothetical protein
pXS806-2_00454	CDS	1530				hypothetical protein
pXS806-2_00455	CDS	411				hypothetical protein
pXS806-2_00456	CDS	1164				hypothetical protein
pXS806-2_00457	CDS	1167	pknD	2.7.11.1		Serine/threonine-protein kinase PknD
pXS806-2_00458	CDS	435				hypothetical protein
pXS806-2_00459	CDS	1491				hypothetical protein
pXS806-2_00460	CDS	783				hypothetical protein
pXS806-2_00461	CDS	1596				hypothetical protein
pXS806-2_00462	CDS	972				hypothetical protein
pXS806-2_00463	CDS	279				hypothetical protein
pXS806-2_00464	CDS	441				hypothetical protein
pXS806-2_00465	CDS	840				hypothetical protein
pXS806-2_00466	CDS	792				hypothetical protein
pXS806-2_00467	CDS	231				hypothetical protein
pXS806-2_00468	CDS	126				hypothetical protein
pXS806-2_00469	CDS	315				hypothetical protein
pXS806-2_00470	CDS	522				hypothetical protein
pXS806-2_00471	CDS	372				hypothetical protein
pXS806-2_00472	CDS	237				hypothetical protein
pXS806-2_00473	CDS	516				hypothetical protein
pXS806-2_00474	CDS	594				hypothetical protein
pXS806-2_00475	CDS	744				hypothetical protein
pXS806-2_00476	CDS	303			COG1705	N-acetylmuramoyl-L-alanine amidase domain-containing protein
pXS806-2_00477	CDS	525				hypothetical protein
pXS806-2_00478	CDS	570				hypothetical protein
pXS806-2_00479	CDS	351				hypothetical protein
pXS806-2_00480	CDS	438				hypothetical protein
pXS806-3_00481	CDS	525				hypothetical protein
pXS806-3_00482	CDS	567				hypothetical protein
pXS806-3_00483	CDS	459				hypothetical protein
pXS806-3_00484	CDS	2499				hypothetical protein
pXS806-3_00485	CDS	324				hypothetical protein
pXS806-3_00486	CDS	339				hypothetical protein
pXS806-3_00487	CDS	258				hypothetical protein
pXS806-3_00488	CDS	441				hypothetical protein
pXS806-3_00489	CDS	501				hypothetical protein
pXS806-3_00490	CDS	1380				hypothetical protein
pXS806-3_00491	CDS	312				hypothetical protein
pXS806-3_00492	CDS	312				hypothetical protein
pXS806-3_00493	CDS	213				hypothetical protein
pXS806-3_00494	CDS	297				hypothetical protein
pXS806-3_00495	CDS	1518				hypothetical protein
pXS806-3_00496	CDS	378	kup_1			Low affinity potassium transport system protein kup
pXS806-3_00497	CDS	1002	kup_2			Low affinity potassium transport system protein kup
pXS806-3_00498	CDS	270				hypothetical protein
pXS806-3_00499	CDS	267				hypothetical protein
pXS806-3_00500	CDS	360				hypothetical protein
pXS806-3_00501	CDS	195				hypothetical protein
pXS806-3_00502	CDS	576				hypothetical protein
pXS806-3_00503	CDS	438				hypothetical protein
pXS806-3_00504	CDS	219				hypothetical protein
pXS806-3_00505	CDS	798				hypothetical protein
pXS806-3_00506	CDS	948				hypothetical protein
pXS806-3_00507	CDS	228				hypothetical protein
pXS806-3_00508	CDS	369				hypothetical protein
pXS806-3_00509	CDS	609				hypothetical protein
pXS806-3_00510	CDS	2040				hypothetical protein
pXS806-3_00511	CDS	1176				hypothetical protein
