# Supplementary material for: Comparative Genomics of Fermented Vegetable-Derived Leuconostoc mesenteroides from Biodiversity Hotspot Yunnan, China
Source: Microorganisms. 2026 Jun 16;14(6):1350. doi: 10.3390/microorganisms14061350 (PMC13304100; doi:10.3390/microorganisms14061350)
Supplement: Supplementary file 1 [file microorganisms-14-01350-s001.zip › Supplementary Table S4-Genomic island.xlsx]

## Sheet: MSL129
Island start	Island end	Length	Method	Gene name	Gene ID	Locus	Gene start	Gene end	Strand	Product	External Annotations
371300	413496	42196	Predicted by at least one method	WP_010286910.1		QJS59_RS01835	371300	371689	1	DUF805 domain-containing protein
371300	413496	42196	Predicted by at least one method	WP_281446806.1		QJS59_RS01840	371869	372915	-1	tyrosine-type recombinase/integrase
371300	413496	42196	Predicted by at least one method	WP_114666130.1		QJS59_RS01845	373094	373828	-1	DUF4190 domain-containing protein
371300	413496	42196	Predicted by at least one method	WP_114666129.1		QJS59_RS01850	373876	374313	-1	hypothetical protein
371300	413496	42196	Predicted by at least one method	WP_114666128.1		QJS59_RS01855	374317	374655	-1	helix-turn-helix domain-containing protein
371300	413496	42196	Predicted by at least one method	WP_150288668.1		QJS59_RS01860	374910	375125	1	hypothetical protein
371300	413496	42196	Predicted by at least one method	WP_281446807.1		QJS59_RS01865	375143	375289	1	hypothetical protein
371300	413496	42196	Predicted by at least one method	WP_216988399.1		QJS59_RS01870	375286	375492	-1	hypothetical protein
371300	413496	42196	Predicted by at least one method	WP_011680304.1		QJS59_RS01875	375580	375822	1	hypothetical protein
371300	413496	42196	Predicted by at least one method	WP_281446808.1		QJS59_RS01880	375828	376553	1	phage antirepressor KilAC domain-containing protein
371300	413496	42196	Predicted by at least one method	WP_072614122.1		QJS59_RS01885	376710	377261	-1	hypothetical protein
371300	413496	42196	Predicted by at least one method	WP_072614121.1		QJS59_RS01890	377355	377573	1	hypothetical protein
371300	413496	42196	Predicted by at least one method	WP_228117375.1		QJS59_RS01895	377658	377996	1	hypothetical protein
371300	413496	42196	Predicted by at least one method	WP_281446809.1		QJS59_RS01900	377999	378913	1	recombinase RecT
371300	413496	42196	Predicted by at least one method	WP_281446810.1		QJS59_RS01905	378910	379566	1	hypothetical protein
371300	413496	42196	Predicted by at least one method	WP_281446811.1		QJS59_RS01910	379705	380463	1	conserved phage C-terminal domain-containing protein
371300	413496	42196	Predicted by at least one method	WP_102753476.1		QJS59_RS01915	380460	381233	1	AAA family ATPase
371300	413496	42196	Predicted by at least one method	WP_281446812.1		QJS59_RS01920	381389	382060	1	putative HNHc nuclease
371300	413496	42196	Predicted by at least one method	WP_105296197.1		QJS59_RS01925	382099	382362	1	hypothetical protein
371300	413496	42196	Predicted by at least one method	WP_181065408.1		QJS59_RS01930	382487	382630	1	hypothetical protein
371300	413496	42196	Predicted by at least one method	WP_258984183.1		QJS59_RS01935	382620	383015	1	hypothetical protein
371300	413496	42196	Predicted by at least one method	WP_281446813.1		QJS59_RS01940	383018	383458	1	hypothetical protein
371300	413496	42196	Predicted by at least one method	WP_165379444.1		QJS59_RS01945	383455	383622	1	hypothetical protein
371300	413496	42196	Predicted by at least one method	WP_072614111.1		QJS59_RS01950	383680	384102	1	hypothetical protein
371300	413496	42196	Predicted by at least one method	WP_252169265.1		QJS59_RS01955	384342	384527	1	hypothetical protein
371300	413496	42196	Predicted by at least one method	WP_244011892.1		QJS59_RS01960	384538	384930	1	DUF722 domain-containing protein
371300	413496	42196	Predicted by at least one method	WP_011680294.1		QJS59_RS01965	385614	385868	1	hypothetical protein
371300	413496	42196	Predicted by at least one method	WP_010292058.1		QJS59_RS01970	385929	386126	1	hypothetical protein
371300	413496	42196	Predicted by at least one method	WP_281446814.1		QJS59_RS01975	386173	386490	1	hypothetical protein
371300	413496	42196	Predicted by at least one method	WP_281446815.1		QJS59_RS01980	386552	387223	1	hypothetical protein
371300	413496	42196	Predicted by at least one method	WP_105296191.1		QJS59_RS01985	387322	387522	1	hypothetical protein
371300	413496	42196	Predicted by at least one method	WP_105296190.1		QJS59_RS01990	387584	388114	1	HNH endonuclease
371300	413496	42196	Predicted by at least one method	WP_281446816.1		QJS59_RS01995	388650	389213	1	phage terminase small subunit P27 family
371300	413496	42196	Predicted by at least one method	WP_281446817.1		QJS59_RS02000	389200	391080	1	terminase large subunit
371300	413496	42196	Predicted by at least one method	WP_010286651.1		QJS59_RS02005	391077	391265	1	hypothetical protein
371300	413496	42196	Predicted by at least one method	WP_281446818.1		QJS59_RS02010	391270	392412	1	phage portal protein
371300	413496	42196	Predicted by at least one method	WP_011680285.1		QJS59_RS02015	392409	393098	1	head maturation protease, ClpP-related
371300	413496	42196	Predicted by at least one method	WP_281446819.1		QJS59_RS02020	393109	394272	1	phage major capsid protein
371300	413496	42196	Predicted by at least one method	WP_096639486.1		QJS59_RS02025	394283	394615	1	head-tail connector protein
371300	413496	42196	Predicted by at least one method	WP_281446820.1		QJS59_RS02030	394608	394979	1	phage head closure protein
371300	413496	42196	Predicted by at least one method	WP_096639484.1		QJS59_RS02035	394969	395385	1	HK97 gp10 family phage protein
371300	413496	42196	Predicted by at least one method	WP_281446821.1		QJS59_RS02040	395385	395759	1	DUF806 family protein
371300	413496	42196	Predicted by at least one method	WP_096639483.1		QJS59_RS02045	395763	396398	1	phage tail protein
371300	413496	42196	Predicted by at least one method	WP_011680280.1		QJS59_RS02050	396739	397143	1	phage tail tube assembly chaperone
371300	413496	42196	Predicted by at least one method	WP_105296185.1		QJS59_RS02055	397362	402575	1	phage tail tape measure protein
371300	413496	42196	Predicted by at least one method	WP_281446822.1		QJS59_RS02060	402635	403753	1	phage distal tail protein domain-containing protein
371300	413496	42196	Predicted by at least one method	WP_281446823.1		QJS59_RS02065	403768	408099	1	hypothetical protein
371300	413496	42196	Predicted by at least one method	WP_011680276.1		QJS59_RS02070	408112	408258	1	hypothetical protein
371300	413496	42196	Predicted by at least one method	WP_281446824.1		QJS59_RS02075	408258	408491	1	hypothetical protein
371300	413496	42196	Predicted by at least one method	WP_096639478.1		QJS59_RS02080	408541	408966	1	hypothetical protein
371300	413496	42196	Predicted by at least one method	WP_105296181.1		QJS59_RS02085	408963	410054	1	hypothetical protein
371300	413496	42196	Predicted by at least one method	WP_096639476.1		QJS59_RS02090	410066	410872	1	hypothetical protein
371300	413496	42196	Predicted by at least one method	WP_096639475.1		QJS59_RS02095	410890	411114	1	hypothetical protein
371300	413496	42196	Predicted by at least one method	WP_281446825.1		QJS59_RS02100	411118	412209	1	GH25 family lysozyme
371300	413496	42196	Predicted by at least one method	WP_281446826.1		QJS59_RS02105	412219	412524	1	phage holin family protein
371300	413496	42196	Predicted by at least one method	WP_252169236.1		QJS59_RS02110	412546	413496	-1	Abi family protein
743403	773917	30514	Predicted by at least one method	WP_102753455.1	scpB	QJS59_RS03700	742811	743410	1	SMC-Scp complex subunit ScpB
743403	773917	30514	Predicted by at least one method	WP_011680011.1		QJS59_RS03705	743403	744152	1	pseudouridine synthase
743403	773917	30514	Predicted by at least one method	WP_011680010.1		QJS59_RS03710	744416	745006	1	ECF transporter S component
743403	773917	30514	Predicted by at least one method	WP_002814796.1		QJS59_RS03715	745080	745637	1	hypothetical protein
743403	773917	30514	Predicted by at least one method	WP_164907664.1	cmk	QJS59_RS03720	745652	746329	1	(d)CMP kinase
743403	773917	30514	Predicted by at least one method	WP_011680008.1	rpsA	QJS59_RS03725	746424	747614	1	30S ribosomal protein S1
743403	773917	30514	Predicted by at least one method	WP_281446848.1	der	QJS59_RS03730	747689	748999	1	ribosome biogenesis GTPase Der
743403	773917	30514	Predicted by at least one method	WP_002814789.1		QJS59_RS03735	749173	749448	1	HU family DNA-binding protein
743403	773917	30514	Predicted by at least one method	WP_281446849.1		QJS59_RS03740	749511	750584	-1	site-specific integrase
743403	773917	30514	Predicted by at least one method	WP_273720010.1		QJS59_RS03745	750758	751420	-1	SHOCT domain-containing protein
743403	773917	30514	Predicted by at least one method	WP_179876155.1		QJS59_RS03750	751461	751769	-1	hypothetical protein
743403	773917	30514	Predicted by at least one method	WP_223346789.1		QJS59_RS03755	751779	752465	-1	LexA family transcriptional regulator
743403	773917	30514	Predicted by at least one method	WP_036091287.1		QJS59_RS03760	752638	752880	1	helix-turn-helix transcriptional regulator
743403	773917	30514	Predicted by at least one method	WP_050891601.1		QJS59_RS03765	753310	753573	1	hypothetical protein
743403	773917	30514	Predicted by at least one method	WP_223346786.1		QJS59_RS03770	753587	754384	1	phage antirepressor KilAC domain-containing protein
743403	773917	30514	Predicted by at least one method	WP_281446850.1		QJS59_RS03775	754395	754637	1	hypothetical protein
743403	773917	30514	Predicted by at least one method	WP_153245484.1		QJS59_RS03780	754722	755306	-1	hypothetical protein
743403	773917	30514	Predicted by at least one method	WP_281446851.1		QJS59_RS03785	755369	755599	1	hypothetical protein
743403	773917	30514	Predicted by at least one method	WP_281446852.1		QJS59_RS03790	755599	755763	1	hypothetical protein
743403	773917	30514	Predicted by at least one method	WP_281446853.1		QJS59_RS03795	755913	756074	-1	YjzC family protein
743403	773917	30514	Predicted by at least one method	WP_216988396.1		QJS59_RS03800	756203	756406	1	helix-turn-helix transcriptional regulator
743403	773917	30514	Predicted by at least one method	WP_025268426.1		QJS59_RS03805	756499	756681	1	hypothetical protein
743403	773917	30514	Predicted by at least one method	WP_281446854.1		QJS59_RS03810	756684	757583	1	DUF1351 domain-containing protein
743403	773917	30514	Predicted by at least one method	WP_281446855.1		QJS59_RS03815	757583	758212	1	ERF family protein
743403	773917	30514	Predicted by at least one method	WP_281446856.1		QJS59_RS03820	758350	759312	1	phage replisome organizer N-terminal domain-containing protein
743403	773917	30514	Predicted by at least one method	WP_281446857.1		QJS59_RS03825	759316	759687	1	YopX family protein
743403	773917	30514	Predicted by at least one method	WP_281446858.1		QJS59_RS03830	759695	760396	1	putative HNHc nuclease
743403	773917	30514	Predicted by at least one method	WP_102753474.1		QJS59_RS03835	760515	760736	1	hypothetical protein
743403	773917	30514	Predicted by at least one method	WP_025268419.1		QJS59_RS03840	760729	761127	1	hypothetical protein
743403	773917	30514	Predicted by at least one method	WP_111303566.1		QJS59_RS03845	761130	761570	1	hypothetical protein
743403	773917	30514	Predicted by at least one method	WP_281446859.1		QJS59_RS03850	761567	761734	1	hypothetical protein
743403	773917	30514	Predicted by at least one method	WP_281446860.1		QJS59_RS03855	761838	762068	1	hypothetical protein
743403	773917	30514	Predicted by at least one method	WP_281446861.1		QJS59_RS03860	762338	762781	1	DUF722 domain-containing protein
743403	773917	30514	Predicted by at least one method	WP_010292081.1		QJS59_RS03865	762879	763457	1	hypothetical protein
743403	773917	30514	Predicted by at least one method	WP_281446862.1		QJS59_RS03870	763454	763579	1	hypothetical protein
743403	773917	30514	Predicted by at least one method	WP_011680294.1		QJS59_RS03875	763993	764247	1	hypothetical protein
743403	773917	30514	Predicted by at least one method	WP_281446863.1		QJS59_RS03880	764308	764502	1	hypothetical protein
743403	773917	30514	Predicted by at least one method	WP_281446864.1		QJS59_RS03885	764737	765258	1	hypothetical protein
743403	773917	30514	Predicted by at least one method	WP_281446865.1		QJS59_RS03890	765308	765493	1	hypothetical protein
743403	773917	30514	Predicted by at least one method	WP_281446866.1		QJS59_RS03895	765560	765832	1	hypothetical protein
743403	773917	30514	Predicted by at least one method	WP_256544250.1		QJS59_RS03900	765871	766641	1	terminase small subunit
743403	773917	30514	Predicted by at least one method	WP_281446867.1		QJS59_RS03905	766628	767923	1	PBSX family phage terminase large subunit
743403	773917	30514	Predicted by at least one method	WP_281446868.1		QJS59_RS03910	767932	769515	1	phage portal protein
743403	773917	30514	Predicted by at least one method	WP_281446869.1		QJS59_RS03915	769512	770651	1	phage minor capsid protein
743403	773917	30514	Predicted by at least one method	WP_281446870.1		QJS59_RS03920	770744	771373	1	phage scaffolding protein
743403	773917	30514	Predicted by at least one method	WP_281446871.1		QJS59_RS03925	771377	772357	1	N4-gp56 family major capsid protein
743403	773917	30514	Predicted by at least one method	WP_281446872.1		QJS59_RS03930	772392	772817	1	hypothetical protein
743403	773917	30514	Predicted by at least one method	WP_281446873.1		QJS59_RS03935	772810	773163	1	putative minor capsid protein
743403	773917	30514	Predicted by at least one method	WP_281446874.1		QJS59_RS03940	773163	773519	1	minor capsid protein
743403	773917	30514	Predicted by at least one method	WP_281446875.1		QJS59_RS03945	773519	773917	1	capsid protein
938090	952351	14261	Predicted by at least one method	WP_014324777.1		QJS59_RS04795	938090	938866	1	AraC family transcriptional regulator
938090	952351	14261	Predicted by at least one method	WP_223316628.1		QJS59_RS04800	938858	939298	-1	DUF2000 domain-containing protein
938090	952351	14261	Predicted by at least one method	WP_011679875.1		QJS59_RS04805	939371	939799	-1	HIT family protein
938090	952351	14261	Predicted by at least one method	WP_102753385.1		QJS59_RS04810	940016	940429	1	cytidine deaminase
938090	952351	14261	Predicted by at least one method	WP_102753386.1		QJS59_RS04815	940542	941114	1	TetR/AcrR family transcriptional regulator
938090	952351	14261	Predicted by at least one method	WP_281446895.1		QJS59_RS04820	941107	941703	1	NAD(P)H-dependent oxidoreductase
938090	952351	14261	Predicted by at least one method	WP_281446896.1		QJS59_RS04825	941877	942491	1	cadmium resistance transporter
938090	952351	14261	Predicted by at least one method	WP_014324773.1		QJS59_RS04830	942544	942882	1	ASCH domain-containing protein
938090	952351	14261	Predicted by at least one method	WP_257999854.1		QJS59_RS04835	942925	943458	-1	HAD-IIIA family hydrolase
938090	952351	14261	Predicted by at least one method	WP_102753389.1		QJS59_RS04840	943499	943972	1	NUDIX hydrolase
938090	952351	14261	Predicted by at least one method	WP_105296021.1		QJS59_RS04845	944383	945408	-1	IS30 family transposase
938090	952351	14261	Predicted by at least one method	WP_258983814.1		QJS59_RS04850	946134	948269	-1	LPXTG cell wall anchor domain-containing protein
938090	952351	14261	Predicted by at least one method	WP_097002097.1		QJS59_RS04855	948331	949212	-1	class A sortase
938090	952351	14261	Predicted by at least one method	WP_281446897.1		QJS59_RS04860	949223	951160	-1	hypothetical protein
938090	952351	14261	Predicted by at least one method	WP_134833504.1		QJS59_RS04865	951176	951565	-1	hypothetical protein
938090	952351	14261	Predicted by at least one method	WP_061514912.1		QJS59_RS04870	951728	952351	-1	Type 1 glutamine amidotransferase-like domain-containing protein
2012102	2060199	48097	Predicted by at least one method	WP_013102093.1		QJS59_RS10520	2012102	2012233	-1	hypothetical protein
2012102	2060199	48097	Predicted by at least one method	WP_012304812.1		QJS59_RS10525	2012250	2012909	-1	DsbA family protein
2012102	2060199	48097	Predicted by at least one method	WP_012304811.1	trxB	QJS59_RS10530	2012919	2013848	-1	thioredoxin-disulfide reductase
2012102	2060199	48097	Predicted by at least one method	WP_012304810.1		QJS59_RS10535	2013856	2014182	-1	thioredoxin family protein
2012102	2060199	48097	Predicted by at least one method	WP_013102092.1	trxA	QJS59_RS10540	2014207	2014518	-1	thioredoxin
2012102	2060199	48097	Predicted by at least one method	WP_012304808.1		QJS59_RS10545	2014792	2014896	1	putative holin-like toxin
2012102	2060199	48097	Predicted by at least one method	WP_012304807.1		QJS59_RS10550	2015346	2015927	-1	helix-turn-helix transcriptional regulator
2012102	2060199	48097	Predicted by at least one method	WP_012304806.1		QJS59_RS10555	2016274	2016873	1	helix-turn-helix transcriptional regulator
2012102	2060199	48097	Predicted by at least one method	WP_004906477.1		QJS59_RS10560	2017055	2017651	-1	helix-turn-helix domain-containing protein
2012102	2060199	48097	Predicted by at least one method	WP_012304805.1		QJS59_RS10565	2018545	2018997	1	replication initiation protein
2012102	2060199	48097	Predicted by at least one method	WP_012304804.1		QJS59_RS10570	2020000	2020887	-1	hypothetical protein
2012102	2060199	48097	Predicted by at least one method	WP_012304803.1		QJS59_RS10575	2021084	2021605	-1	RepB-like protein
2012102	2060199	48097	Predicted by at least one method	WP_012304802.1		QJS59_RS10580	2021598	2022752	-1	RepB family plasmid replication initiator protein
2012102	2060199	48097	Predicted by at least one method	WP_281446945.1	mobV	QJS59_RS10585	2023256	2024491	-1	MobV family relaxase
2012102	2060199	48097	Predicted by at least one method	WP_281446946.1		QJS59_RS10590	2024907	2025092	1	hypothetical protein
2012102	2060199	48097	Predicted by at least one method	WP_012304818.1		QJS59_RS10595	2025224	2025466	1	transposase
2012102	2060199	48097	Predicted by at least one method	WP_167524327.1		QJS59_RS10600	2025512	2026318	1	IS3 family transposase
2012102	2060199	48097	Predicted by at least one method	WP_013102082.1		QJS59_RS10605	2026479	2027033	-1	recombinase family protein
2012102	2060199	48097	Predicted by at least one method	WP_013102081.1		QJS59_RS10610	2027038	2027418	-1	nuclear transport factor 2 family protein
2012102	2060199	48097	Predicted by at least one method	WP_012304815.1		QJS59_RS10615	2027543	2027863	-1	co-chaperone YbbN
2012102	2060199	48097	Predicted by at least one method	WP_012304814.1		QJS59_RS10620	2027903	2028559	-1	metalloregulator ArsR/SmtB family transcription factor
2012102	2060199	48097	Predicted by at least one method	WP_281446936.1		QJS59_RS10220	2032580	2033914	1	FAD-dependent oxidoreductase
2012102	2060199	48097	Predicted by at least one method	WP_281446937.1		QJS59_RS10225	2034073	2034990	1	IS30 family transposase
2012102	2060199	48097	Predicted by at least one method	WP_013102133.1	mscL	QJS59_RS10230	2035159	2035527	1	large conductance mechanosensitive channel protein MscL
2012102	2060199	48097	Predicted by at least one method	WP_013102134.1		QJS59_RS10235	2035874	2036059	-1	hypothetical protein
2012102	2060199	48097	Predicted by at least one method	WP_089886017.1		QJS59_RS10240	2037283	2039133	1	heavy metal translocating P-type ATPase
2012102	2060199	48097	Predicted by at least one method	WP_004909683.1		QJS59_RS10245	2039197	2039433	1	heavy-metal-associated domain-containing protein
2012102	2060199	48097	Predicted by at least one method	WP_010276748.1		QJS59_RS10250	2039435	2039986	1	DNA starvation/stationary phase protection protein
2012102	2060199	48097	Predicted by at least one method	WP_014333941.1		QJS59_RS10255	2040003	2040695	1	Crp/Fnr family transcriptional regulator
2012102	2060199	48097	Predicted by at least one method	WP_281446938.1		QJS59_RS10260	2040867	2041457	-1	site-specific integrase
2012102	2060199	48097	Predicted by at least one method	WP_223824448.1		QJS59_RS10265	2041511	2042527	-1	hypothetical protein
2012102	2060199	48097	Predicted by at least one method	WP_010276791.1	arsC	QJS59_RS10270	2043097	2043513	-1	arsenate reductase (thioredoxin)
2012102	2060199	48097	Predicted by at least one method	WP_111303641.1		QJS59_RS10275	2043965	2045071	-1	DUF3800 domain-containing protein
2012102	2060199	48097	Predicted by at least one method	WP_010276797.1		QJS59_RS10280	2045125	2045796	-1	hypothetical protein
2012102	2060199	48097	Predicted by at least one method	WP_011666810.1		QJS59_RS10285	2045930	2046214	1	hypothetical protein
2012102	2060199	48097	Predicted by at least one method	WP_219843271.1		QJS59_RS10290	2046420	2046524	1	putative holin-like toxin
2012102	2060199	48097	Predicted by at least one method	WP_223824565.1		QJS59_RS10295	2047062	2047196	-1	IS3 family transposase
2012102	2060199	48097	Predicted by at least one method	WP_281446939.1		QJS59_RS10300	2047241	2047864	-1	DDE-type integrase/transposase/recombinase
2012102	2060199	48097	Predicted by at least one method	WP_011666812.1		QJS59_RS10305	2047910	2048152	-1	transposase
2012102	2060199	48097	Predicted by at least one method	WP_011666813.1		QJS59_RS10310	2048294	2048623	-1	hypothetical protein
2012102	2060199	48097	Predicted by at least one method	WP_010277775.1		QJS59_RS10315	2048636	2049448	-1	ParA family protein
2012102	2060199	48097	Predicted by at least one method	WP_010277777.1		QJS59_RS10320	2050580	2050783	-1	hypothetical protein
2012102	2060199	48097	Predicted by at least one method	WP_071952413.1		QJS59_RS10325	2051270	2051842	1	uracil-DNA glycosylase family protein
2012102	2060199	48097	Predicted by at least one method	WP_010277786.1		QJS59_RS10330	2051874	2052407	1	5-formyltetrahydrofolate cyclo-ligase
2012102	2060199	48097	Predicted by at least one method	WP_111303659.1		QJS59_RS10335	2052609	2053046	-1	IS3 family transposase
2012102	2060199	48097	Predicted by at least one method	WP_281446940.1		QJS59_RS10340	2053088	2053441	-1	hypothetical protein
2012102	2060199	48097	Predicted by at least one method	WP_010277795.1		QJS59_RS10345	2053460	2053714	-1	transposase
2012102	2060199	48097	Predicted by at least one method	WP_010277799.1		QJS59_RS10350	2053923	2054486	-1	recombinase family protein
2012102	2060199	48097	Predicted by at least one method	WP_010277807.1		QJS59_RS10355	2055616	2056017	1	CrcB family protein
2012102	2060199	48097	Predicted by at least one method	WP_111303653.1		QJS59_RS10360	2056014	2056361	1	CrcB family protein
2012102	2060199	48097	Predicted by at least one method	WP_013102145.1		QJS59_RS10365	2056536	2058068	1	ClC family H(+)/Cl(-) exchange transporter
2012102	2060199	48097	Predicted by at least one method	WP_010277818.1		QJS59_RS10370	2058635	2059597	1	cation:proton antiporter
2012102	2060199	48097	Predicted by at least one method	WP_303680764.1		QJS59_RS10375	2059678	2059866	-1	VIT1/CCC1 transporter family protein
2012102	2060199	48097	Predicted by at least one method	WP_011666812.1		QJS59_RS10380	2059957	2060199	1	transposase

## Sheet: NBRC3349
Island start	Island end	Length	Method	Gene name	Gene ID	Locus	Gene start	Gene end	Strand	Product	External Annotations
240630	267405	26775	Predicted by at least one method	WP_048592684.1		QSJ44_RS02030	240630	240947	1	hypothetical protein
240630	267405	26775	Predicted by at least one method	WP_285712800.1		QSJ44_RS02025	241091	241720	1	pyridoxamine 5'-phosphate oxidase family protein
240630	267405	26775	Predicted by at least one method	WP_059442243.1		QSJ44_RS02020	241796	242332	-1	5-formyltetrahydrofolate cyclo-ligase
240630	267405	26775	Predicted by at least one method	WP_048592687.1		QSJ44_RS02015	242360	242932	-1	uracil-DNA glycosylase family protein
240630	267405	26775	Predicted by at least one method	WP_285712793.1		QSJ44_RS02010	244106	246148	1	N-6 DNA methylase
240630	267405	26775	Predicted by at least one method	WP_285712792.1		QSJ44_RS02005	246103	247302	1	restriction endonuclease subunit S
240630	267405	26775	Predicted by at least one method	WP_260155627.1		QSJ44_RS02000	247387	247959	-1	hypothetical protein
240630	267405	26775	Predicted by at least one method	WP_260155628.1		QSJ44_RS01995	248212	248922	-1	type II toxin-antitoxin system antitoxin SocA domain-containing protein
240630	267405	26775	Predicted by at least one method	WP_285712789.1		QSJ44_RS01990	248940	249560	-1	hypothetical protein
240630	267405	26775	Predicted by at least one method	WP_285712787.1		QSJ44_RS01985	249803	250345	-1	stage II sporulation protein M
240630	267405	26775	Predicted by at least one method	WP_285712786.1		QSJ44_RS01980	250477	251004	-1	hypothetical protein
240630	267405	26775	Predicted by at least one method	WP_004914922.1		QSJ44_RS01975	251122	251274	-1	hypothetical protein
240630	267405	26775	Predicted by at least one method	WP_050894825.1		QSJ44_RS01970	251418	251720	-1	ImmA/IrrE family metallo-endopeptidase
240630	267405	26775	Predicted by at least one method	WP_285712780.1		QSJ44_RS01965	251739	252104	-1	helix-turn-helix transcriptional regulator
240630	267405	26775	Predicted by at least one method	WP_273952284.1		QSJ44_RS01960	252346	252612	1	hypothetical protein
240630	267405	26775	Predicted by at least one method	WP_285712777.1		QSJ44_RS01955	252609	252872	1	hypothetical protein
240630	267405	26775	Predicted by at least one method	WP_004911673.1		QSJ44_RS01950	252979	253140	1	hypothetical protein
240630	267405	26775	Predicted by at least one method	WP_285712773.1		QSJ44_RS01945	253142	253408	1	hypothetical protein
240630	267405	26775	Predicted by at least one method	WP_285712772.1		QSJ44_RS01940	253424	253843	1	MarR family transcriptional regulator
240630	267405	26775	Predicted by at least one method	WP_084035324.1		QSJ44_RS01935	253846	254052	1	hypothetical protein
240630	267405	26775	Predicted by at least one method	WP_285712766.1		QSJ44_RS01930	254049	254231	1	hypothetical protein
240630	267405	26775	Predicted by at least one method	WP_285712764.1		QSJ44_RS01925	254234	255052	1	bifunctional DNA primase/polymerase
240630	267405	26775	Predicted by at least one method	WP_285712762.1		QSJ44_RS01920	255039	256466	1	phage/plasmid primase, P4 family
240630	267405	26775	Predicted by at least one method	WP_285712760.1		QSJ44_RS01915	256756	257148	1	hypothetical protein
240630	267405	26775	Predicted by at least one method	WP_251927333.1		QSJ44_RS01910	257483	257887	1	hypothetical protein
240630	267405	26775	Predicted by at least one method	WP_095341779.1		QSJ44_RS01905	257888	258088	1	hypothetical protein
240630	267405	26775	Predicted by at least one method	WP_285712751.1		QSJ44_RS01900	258213	259334	1	site-specific integrase
240630	267405	26775	Predicted by at least one method	WP_059442279.1		QSJ44_RS01895	259495	259995	1	MepB family protein
240630	267405	26775	Predicted by at least one method	WP_059442280.1		QSJ44_RS01890	260312	262996	1	valine--tRNA ligase
240630	267405	26775	Predicted by at least one method	WP_011679200.1		QSJ44_RS01885	263176	264144	1	beta-ketoacyl-ACP synthase III
240630	267405	26775	Predicted by at least one method	WP_059442281.1		QSJ44_RS01880	264463	265749	1	LysM peptidoglycan-binding domain-containing protein
240630	267405	26775	Predicted by at least one method	WP_002815861.1		QSJ44_RS01875	265751	266104	1	NlpC/P60 family protein
240630	267405	26775	Predicted by at least one method	WP_084014918.1		QSJ44_RS01870	266296	267405	1	LysM peptidoglycan-binding domain-containing protein
897692	931827	34135	Predicted by at least one method	WP_011679769.1		QSJ44_RS09365	897692	899023	1	NAD(P)/FAD-dependent oxidoreductase
897692	931827	34135	Predicted by at least one method	WP_011679770.1		QSJ44_RS09360	899155	899316	1	hypothetical protein
897692	931827	34135	Predicted by at least one method	WP_285714022.1		QSJ44_RS09355	899313	899789	1	hypothetical protein
897692	931827	34135	Predicted by at least one method	WP_228117383.1		QSJ44_RS09350	900231	900638	-1	hypothetical protein
897692	931827	34135	Predicted by at least one method	WP_004899686.1		QSJ44_RS09345	900662	900787	-1	hypothetical protein
897692	931827	34135	Predicted by at least one method	WP_193324700.1		QSJ44_RS09340	900874	901500	-1	plasmid pRiA4b ORF-3 family protein
897692	931827	34135	Predicted by at least one method	WP_084014987.1		QSJ44_RS09335	901871	902212	1	hypothetical protein
897692	931827	34135	Predicted by at least one method	WP_153245522.1		QSJ44_RS09330	902387	902668	1	hypothetical protein
897692	931827	34135	Predicted by at least one method	WP_153245523.1		QSJ44_RS09325	903454	907155	1	DEAD/DEAH box helicase family protein
897692	931827	34135	Predicted by at least one method	WP_285714021.1		QSJ44_RS09320	907142	910603	1	Eco57I restriction-modification methylase domain-containing protein
897692	931827	34135	Predicted by at least one method	WP_285714020.1		QSJ44_RS09315	910960	911217	-1	IS30 family transposase
897692	931827	34135	Predicted by at least one method	WP_285714019.1		QSJ44_RS09310	912218	912471	-1	helix-turn-helix domain-containing protein
897692	931827	34135	Predicted by at least one method	WP_285714018.1		QSJ44_RS09305	912685	913767	1	LPXTG cell wall anchor domain-containing protein
897692	931827	34135	Predicted by at least one method	WP_285714017.1		QSJ44_RS09300	914494	915519	1	IS30 family transposase
897692	931827	34135	Predicted by at least one method	WP_285714016.1		QSJ44_RS09295	916796	917476	1	hypothetical protein
897692	931827	34135	Predicted by at least one method	WP_285714015.1		QSJ44_RS09290	917639	919408	-1	hypothetical protein
897692	931827	34135	Predicted by at least one method	WP_285714014.1		QSJ44_RS09285	919556	920335	1	hypothetical protein
897692	931827	34135	Predicted by at least one method	WP_185912994.1		QSJ44_RS09280	920428	920928	1	GNAT family N-acetyltransferase
897692	931827	34135	Predicted by at least one method	WP_349496826.1		QSJ44_RS09840	920993	921217	1	hypothetical protein
897692	931827	34135	Predicted by at least one method	WP_285714013.1	uasX	QSJ44_RS09275	921253	922212	1	serine-rich aggregation substance UasX
897692	931827	34135	Predicted by at least one method	WP_285714012.1		QSJ44_RS09270	922307	923062	1	hypothetical protein
897692	931827	34135	Predicted by at least one method	WP_273714150.1		QSJ44_RS09265	923074	923664	1	ATP-binding cassette domain-containing protein
897692	931827	34135	Predicted by at least one method	WP_285714011.1		QSJ44_RS09260	923734	924681	1	conjugal transfer protein
897692	931827	34135	Predicted by at least one method	WP_004906395.1		QSJ44_RS09255	924693	924920	1	TcpD family membrane protein
897692	931827	34135	Predicted by at least one method	WP_114699177.1		QSJ44_RS09250	924926	925300	1	MFS transporter permease
897692	931827	34135	Predicted by at least one method	WP_004906393.1		QSJ44_RS09245	925468	925746	1	DUF2089 family protein
897692	931827	34135	Predicted by at least one method	WP_285714010.1		QSJ44_RS09240	925739	926023	1	hypothetical protein
897692	931827	34135	Predicted by at least one method	WP_167524326.1		QSJ44_RS09235	926146	926676	1	alanyl-tRNA synthetase
897692	931827	34135	Predicted by at least one method	WP_285714009.1		QSJ44_RS09230	926732	928801	1	CD3337/EF1877 family mobilome membrane protein
897692	931827	34135	Predicted by at least one method	WP_285714008.1		QSJ44_RS09225	928798	929940	1	phage tail tip lysozyme
897692	931827	34135	Predicted by at least one method	WP_285714007.1		QSJ44_RS09220	929956	930480	1	hypothetical protein
897692	931827	34135	Predicted by at least one method	WP_142511857.1		QSJ44_RS09215	930470	931036	1	hypothetical protein
897692	931827	34135	Predicted by at least one method	WP_004906473.1		QSJ44_RS09210	931116	931316	1	helix-turn-helix transcriptional regulator
897692	931827	34135	Predicted by at least one method	WP_285714006.1		QSJ44_RS09205	931306	931827	1	DUF3278 domain-containing protein
942777	951335	8558	Predicted by at least one method	WP_285713996.1		QSJ44_RS09135	942777	943931	1	IS30 family transposase
942777	951335	8558	Predicted by at least one method	WP_142511844.1		QSJ44_RS09130	944076	945410	1	MFS transporter
942777	951335	8558	Predicted by at least one method	WP_142511843.1		QSJ44_RS09125	945528	945950	1	Rrf2 family transcriptional regulator
942777	951335	8558	Predicted by at least one method	WP_143472087.1		QSJ44_RS09120	946080	946184	1	helix-turn-helix domain-containing protein
942777	951335	8558	Predicted by at least one method	WP_285714039.1		QSJ44_RS09610	947612	948772	1	MFS transporter
942777	951335	8558	Predicted by at least one method	WP_285714040.1		QSJ44_RS09615	949141	950064	1	IS30 family transposase
942777	951335	8558	Predicted by at least one method	WP_285714041.1		QSJ44_RS09620	950672	950932	1	GNAT family N-acetyltransferase
942777	951335	8558	Predicted by at least one method	WP_013102191.1		QSJ44_RS09625	951231	951335	1	putative holin-like toxin
957608	985766	28158	Predicted by at least one method	WP_042252198.1		QSJ44_RS09685	957608	957820	-1	hypothetical protein
957608	985766	28158	Predicted by at least one method	WP_036068494.1		QSJ44_RS09690	957807	958178	-1	hypothetical protein
957608	985766	28158	Predicted by at least one method	WP_285714048.1		QSJ44_RS09695	958189	958533	-1	hypothetical protein
957608	985766	28158	Predicted by at least one method	WP_285714050.1		QSJ44_RS09700	958537	958953	-1	hypothetical protein
957608	985766	28158	Predicted by at least one method			QSJ44_RS09705	958905	959014	-1	IS30 family transposase
957608	985766	28158	Predicted by at least one method	WP_285714034.1		QSJ44_RS09530	960311	962161	1	heavy metal translocating P-type ATPase
957608	985766	28158	Predicted by at least one method	WP_004909683.1		QSJ44_RS09535	962225	962461	1	heavy-metal-associated domain-containing protein
957608	985766	28158	Predicted by at least one method	WP_114699138.1		QSJ44_RS09540	962463	963014	1	DNA starvation/stationary phase protection protein
957608	985766	28158	Predicted by at least one method	WP_004909688.1		QSJ44_RS09545	963031	963723	1	Crp/Fnr family transcriptional regulator
957608	985766	28158	Predicted by at least one method	WP_285714038.1		QSJ44_RS09550	963895	964485	-1	site-specific integrase
957608	985766	28158	Predicted by at least one method	WP_114699137.1		QSJ44_RS09555	964798	966561	-1	oleate hydratase
957608	985766	28158	Predicted by at least one method	WP_114699136.1		QSJ44_RS09560	966599	967483	-1	3-hydroxyacyl-CoA dehydrogenase
957608	985766	28158	Predicted by at least one method	WP_003587210.1		QSJ44_RS09565	968254	968721	1	DNA starvation/stationary phase protection protein
957608	985766	28158	Predicted by at least one method			QSJ44_RS09570	968763	968852	-1	IS30 family transposase
957608	985766	28158	Predicted by at least one method	WP_152338982.1		QSJ44_RS09575	969066	969593	-1	HTH domain-containing protein
957608	985766	28158	Predicted by at least one method	WP_285714035.1		QSJ44_RS09580	969586	970740	-1	RepB family plasmid replication initiator protein
957608	985766	28158	Predicted by at least one method	WP_285714036.1	mobV	QSJ44_RS09585	971242	972477	-1	MobV family relaxase
957608	985766	28158	Predicted by at least one method	WP_285714037.1		QSJ44_RS09590	972722	973198	-1	IS3 family transposase
957608	985766	28158	Predicted by at least one method	WP_004912700.1		QSJ44_RS09595	973244	973486	-1	transposase
957608	985766	28158	Predicted by at least one method	WP_084035767.1		QSJ44_RS09600	973623	974792	1	metallophosphoesterase
957608	985766	28158	Predicted by at least one method			QSJ44_RS09605	974804	975157	1	asparagine synthetase B
957608	985766	28158	Predicted by at least one method			QSJ44_RS07880	976366	976658	1	IS30 family transposase
957608	985766	28158	Predicted by at least one method	WP_025268124.1		QSJ44_RS07875	977535	978170	-1	YdcF family protein
957608	985766	28158	Predicted by at least one method	WP_059442549.1		QSJ44_RS07870	978234	978437	-1	hypothetical protein
957608	985766	28158	Predicted by at least one method	WP_059442548.1		QSJ44_RS07865	978618	978830	-1	hypothetical protein
957608	985766	28158	Predicted by at least one method	WP_285713963.1		QSJ44_RS07860	978953	980503	-1	hypothetical protein
957608	985766	28158	Predicted by at least one method	WP_059442546.1		QSJ44_RS07855	981395	983020	-1	DNA/RNA helicase domain-containing protein
957608	985766	28158	Predicted by at least one method	WP_059442545.1		QSJ44_RS07850	983671	984144	-1	NUDIX hydrolase
957608	985766	28158	Predicted by at least one method	WP_081099110.1		QSJ44_RS07845	984161	984718	1	HAD-IIIA family hydrolase
957608	985766	28158	Predicted by at least one method	WP_042252111.1		QSJ44_RS07840	984761	985099	-1	ASCH domain-containing protein
957608	985766	28158	Predicted by at least one method	WP_014324774.1		QSJ44_RS07835	985152	985766	-1	cadmium resistance transporter
1116782	1127092	10310	Predicted by at least one method	WP_285713918.1		QSJ44_RS07175	1116782	1117035	1	helix-turn-helix domain-containing protein
1116782	1127092	10310	Predicted by at least one method	WP_143472289.1		QSJ44_RS04755	1118036	1118574	1	IS30 family transposase
1116782	1127092	10310	Predicted by at least one method	WP_285713413.1		QSJ44_RS04750	1118605	1119726	-1	hypothetical protein
1116782	1127092	10310	Predicted by at least one method	WP_285713411.1		QSJ44_RS04745	1119714	1120982	-1	ATP-binding protein
1116782	1127092	10310	Predicted by at least one method	WP_285713409.1		QSJ44_RS04740	1121081	1122112	-1	hypothetical protein
1116782	1127092	10310	Predicted by at least one method	WP_285713407.1		QSJ44_RS04735	1122109	1123731	-1	AAA family ATPase
1116782	1127092	10310	Predicted by at least one method	WP_285713405.1		QSJ44_RS04730	1124723	1125904	1	IS110 family transposase
1116782	1127092	10310	Predicted by at least one method	WP_285713403.1		QSJ44_RS04725	1126022	1126744	-1	hypothetical protein
1116782	1127092	10310	Predicted by at least one method	WP_285713401.1		QSJ44_RS04720	1126877	1127092	-1	hypothetical protein
1699561	1721522	21961	Predicted by at least one method	WP_010292976.1		QSJ44_RS05075	1699561	1700076	1	ClbS/DfsB family four-helix bundle protein
1699561	1721522	21961	Predicted by at least one method	WP_059442610.1		QSJ44_RS05080	1700127	1701296	-1	DUF2075 domain-containing protein
1699561	1721522	21961	Predicted by at least one method	WP_011680456.1		QSJ44_RS05085	1701606	1702145	1	GNAT family protein
1699561	1721522	21961	Predicted by at least one method	WP_011680457.1		QSJ44_RS05090	1702225	1702566	1	hypothetical protein
1699561	1721522	21961	Predicted by at least one method	WP_011680458.1		QSJ44_RS05095	1702665	1703165	1	tetratricopeptide repeat protein
1699561	1721522	21961	Predicted by at least one method	WP_285713505.1		QSJ44_RS05100	1703300	1703875	1	DUF4352 domain-containing protein
1699561	1721522	21961	Predicted by at least one method	WP_010286061.1		QSJ44_RS05105	1704143	1704295	1	hypothetical protein
1699561	1721522	21961	Predicted by at least one method	WP_011680460.1		QSJ44_RS05110	1704408	1704641	1	hypothetical protein
1699561	1721522	21961	Predicted by at least one method	WP_010286066.1		QSJ44_RS05115	1704725	1705000	1	hypothetical protein
1699561	1721522	21961	Predicted by at least one method	WP_010286068.1		QSJ44_RS05120	1705324	1705482	1	hypothetical protein
1699561	1721522	21961	Predicted by at least one method	WP_011680462.1		QSJ44_RS05125	1705545	1705784	1	hypothetical protein
1699561	1721522	21961	Predicted by at least one method	WP_010281030.1		QSJ44_RS05130	1705893	1706234	1	hypothetical protein
1699561	1721522	21961	Predicted by at least one method	WP_285713514.1		QSJ44_RS05135	1706371	1707177	-1	MBL fold metallo-hydrolase
1699561	1721522	21961	Predicted by at least one method	WP_010285994.1		QSJ44_RS05140	1707579	1707950	1	ACT domain-containing protein
1699561	1721522	21961	Predicted by at least one method	WP_285713516.1		QSJ44_RS05145	1708124	1709251	-1	site-specific integrase
1699561	1721522	21961	Predicted by at least one method	WP_002815641.1		QSJ44_RS05150	1709351	1709539	-1	hypothetical protein
1699561	1721522	21961	Predicted by at least one method	WP_147000460.1		QSJ44_RS05155	1709539	1709736	-1	hypothetical protein
1699561	1721522	21961	Predicted by at least one method	WP_285713521.1		QSJ44_RS05160	1709746	1710093	-1	phage head closure protein
1699561	1721522	21961	Predicted by at least one method	WP_084012182.1		QSJ44_RS05165	1710086	1710385	-1	head-tail connector protein
1699561	1721522	21961	Predicted by at least one method	WP_285713528.1		QSJ44_RS05170	1710492	1711655	-1	phage major capsid protein
1699561	1721522	21961	Predicted by at least one method	WP_285713530.1		QSJ44_RS05175	1711666	1712226	-1	HK97 family phage prohead protease
1699561	1721522	21961	Predicted by at least one method	WP_285713531.1		QSJ44_RS05180	1712223	1713296	-1	phage portal protein
1699561	1721522	21961	Predicted by at least one method	WP_002815646.1		QSJ44_RS05185	1713293	1713466	-1	hypothetical protein
1699561	1721522	21961	Predicted by at least one method	WP_285713535.1		QSJ44_RS05190	1713482	1715317	-1	terminase TerL endonuclease subunit
1699561	1721522	21961	Predicted by at least one method	WP_285713537.1		QSJ44_RS05195	1715314	1715790	-1	phage terminase small subunit P27 family
1699561	1721522	21961	Predicted by at least one method	WP_285713539.1		QSJ44_RS05200	1716133	1716633	-1	HNH endonuclease
1699561	1721522	21961	Predicted by at least one method	WP_036087496.1		QSJ44_RS05205	1716710	1717117	-1	DUF722 domain-containing protein
1699561	1721522	21961	Predicted by at least one method	WP_285713542.1		QSJ44_RS05210	1717121	1717312	-1	hypothetical protein
1699561	1721522	21961	Predicted by at least one method	WP_251928849.1		QSJ44_RS05215	1717324	1717677	-1	hypothetical protein
1699561	1721522	21961	Predicted by at least one method	WP_285713547.1		QSJ44_RS05220	1717969	1719207	-1	virulence-associated E family protein
1699561	1721522	21961	Predicted by at least one method	WP_285713549.1		QSJ44_RS05225	1719207	1720091	-1	bifunctional DNA primase/polymerase
1699561	1721522	21961	Predicted by at least one method	WP_285713550.1		QSJ44_RS05230	1720195	1720392	-1	hypothetical protein
1699561	1721522	21961	Predicted by at least one method	WP_285713553.1		QSJ44_RS05235	1720540	1721175	1	helix-turn-helix transcriptional regulator
1699561	1721522	21961	Predicted by at least one method	WP_223316285.1		QSJ44_RS05240	1721244	1721522	1	hypothetical protein
1899480	1941820	42340	Predicted by at least one method	WP_059442067.1		QSJ44_RS06120	1899480	1900274	1	carbon-nitrogen family hydrolase
1899480	1941820	42340	Predicted by at least one method	WP_059442066.1		QSJ44_RS06125	1900287	1901471	1	pyridoxal phosphate-dependent aminotransferase
1899480	1941820	42340	Predicted by at least one method			QSJ44_RS09800	1905381	1905759	-1	IS30-like element IS1070 family transposase
1899480	1941820	42340	Predicted by at least one method	WP_260162991.1		QSJ44_RS09725	1908444	1908701	1	AbrB/MazE/SpoVT family DNA-binding domain-containing protein
1899480	1941820	42340	Predicted by at least one method	WP_260162992.1		QSJ44_RS09730	1908701	1909063	1	type II toxin-antitoxin system PemK/MazF family toxin
1899480	1941820	42340	Predicted by at least one method	WP_285714051.1		QSJ44_RS09735	1910221	1910715	1	hypothetical protein
1899480	1941820	42340	Predicted by at least one method	WP_285714052.1		QSJ44_RS09740	1910732	1911157	1	hypothetical protein
1899480	1941820	42340	Predicted by at least one method	WP_285714053.1		QSJ44_RS09745	1911735	1911947	1	hypothetical protein
1899480	1941820	42340	Predicted by at least one method			QSJ44_RS09820	1913464	1913590	1	ISL3 family transposase
1899480	1941820	42340	Predicted by at least one method	WP_004906477.1		QSJ44_RS09750	1914827	1915423	-1	helix-turn-helix transcriptional regulator
1899480	1941820	42340	Predicted by at least one method	WP_004906478.1		QSJ44_RS09755	1916303	1916755	1	hypothetical protein
1899480	1941820	42340	Predicted by at least one method	WP_061514955.1		QSJ44_RS09760	1917247	1917432	1	hypothetical protein
1899480	1941820	42340	Predicted by at least one method	WP_285714057.1		QSJ44_RS09805	1918944	1919191	-1	helix-turn-helix domain-containing protein
1899480	1941820	42340	Predicted by at least one method	WP_223318395.1		QSJ44_RS09765	1922876	1923377	-1	IS3 family transposase
1899480	1941820	42340	Predicted by at least one method	WP_004912700.1		QSJ44_RS09770	1923423	1923665	-1	transposase
1899480	1941820	42340	Predicted by at least one method	WP_285714054.1		QSJ44_RS09775	1924819	1925208	-1	transposase
1899480	1941820	42340	Predicted by at least one method	WP_285714025.1		QSJ44_RS09410	1926209	1927021	1	HAD-IC family P-type ATPase
1899480	1941820	42340	Predicted by at least one method	WP_285714026.1		QSJ44_RS09415	1927096	1928322	-1	MFS transporter
1899480	1941820	42340	Predicted by at least one method	WP_059442654.1		QSJ44_RS09420	1928471	1928752	1	hypothetical protein
1899480	1941820	42340	Predicted by at least one method	WP_152999786.1		QSJ44_RS09425	1928726	1928890	-1	hypothetical protein
1899480	1941820	42340	Predicted by at least one method	WP_036068639.1		QSJ44_RS09430	1929017	1930546	1	multicopper oxidase domain-containing protein
1899480	1941820	42340	Predicted by at least one method	WP_059442652.1		QSJ44_RS09435	1930586	1931959	1	MFS transporter
1899480	1941820	42340	Predicted by at least one method			QSJ44_RS09440	1932113	1932313	-1	hypothetical protein
1899480	1941820	42340	Predicted by at least one method	WP_059442650.1		QSJ44_RS09445	1932865	1933416	1	helix-turn-helix transcriptional regulator
1899480	1941820	42340	Predicted by at least one method	WP_004903679.1		QSJ44_RS09450	1933599	1933883	-1	hypothetical protein
1899480	1941820	42340	Predicted by at least one method			QSJ44_RS09455	1934960	1935518	1	plasmid recombination protein
1899480	1941820	42340	Predicted by at least one method	WP_285714027.1		QSJ44_RS09460	1936016	1937170	1	RepB family plasmid replication initiator protein
1899480	1941820	42340	Predicted by at least one method	WP_114668877.1		QSJ44_RS09465	1937163	1937699	1	MarR family transcriptional regulator
1899480	1941820	42340	Predicted by at least one method	WP_114668876.1		QSJ44_RS09470	1937687	1938115	1	hypothetical protein
1899480	1941820	42340	Predicted by at least one method	WP_285714028.1		QSJ44_RS09475	1938289	1939041	1	adenylate/guanylate cyclase domain-containing protein
1899480	1941820	42340	Predicted by at least one method	WP_285714029.1		QSJ44_RS09480	1939292	1940242	1	magnesium transporter CorA family protein
1899480	1941820	42340	Predicted by at least one method	WP_285714030.1		QSJ44_RS09485	1940749	1941438	1	metallophosphoesterase
1899480	1941820	42340	Predicted by at least one method	WP_285714031.1		QSJ44_RS09490	1941560	1941820	1	transposase

## Sheet: PL03
Island start	Island end	Length	Method	Gene name	Gene ID	Locus	Gene start	Gene end	Strand	Product	External Annotations
1560589	1595746	35157	Predicted by at least one method	WP_135400568.1		NX809_RS07820	1560589	1561185	1	hypothetical protein
1560589	1595746	35157	Predicted by at least one method	WP_102753505.1		NX809_RS07825	1561226	1561531	-1	phage holin family protein
1560589	1595746	35157	Predicted by at least one method	WP_258984145.1		NX809_RS07830	1561541	1562632	-1	GH25 family lysozyme
1560589	1595746	35157	Predicted by at least one method	WP_011680273.1		NX809_RS07835	1562636	1562860	-1	hypothetical protein
1560589	1595746	35157	Predicted by at least one method	WP_179876248.1		NX809_RS07840	1562878	1563684	-1	hypothetical protein
1560589	1595746	35157	Predicted by at least one method	WP_258984150.1		NX809_RS07845	1563696	1564790	-1	hypothetical protein
1560589	1595746	35157	Predicted by at least one method	WP_258984152.1		NX809_RS07850	1564787	1565212	-1	hypothetical protein
1560589	1595746	35157	Predicted by at least one method	WP_179876251.1		NX809_RS07855	1565262	1565498	-1	hypothetical protein
1560589	1595746	35157	Predicted by at least one method	WP_179876252.1		NX809_RS07860	1565498	1565635	-1	hypothetical protein
1560589	1595746	35157	Predicted by at least one method	WP_258984154.1		NX809_RS07865	1565648	1569940	-1	hypothetical protein
1560589	1595746	35157	Predicted by at least one method	WP_258984156.1		NX809_RS07870	1569955	1571073	-1	phage distal tail protein domain-containing protein
1560589	1595746	35157	Predicted by at least one method	WP_258984158.1		NX809_RS07875	1571133	1576346	-1	phage tail tape measure protein
1560589	1595746	35157	Predicted by at least one method	WP_025268398.1		NX809_RS07880	1576347	1576526	-1	hypothetical protein
1560589	1595746	35157	Predicted by at least one method	WP_025268399.1		NX809_RS07885	1576565	1576975	-1	phage tail tube assembly chaperone
1560589	1595746	35157	Predicted by at least one method	WP_153245419.1		NX809_RS07890	1577187	1577825	-1	phage tail protein
1560589	1595746	35157	Predicted by at least one method	WP_153245420.1		NX809_RS07895	1577829	1578203	-1	DUF806 family protein
1560589	1595746	35157	Predicted by at least one method	WP_153245421.1		NX809_RS07900	1578200	1578619	-1	HK97 gp10 family phage protein
1560589	1595746	35157	Predicted by at least one method	WP_153245422.1		NX809_RS07905	1578609	1578980	-1	phage head closure protein
1560589	1595746	35157	Predicted by at least one method	WP_153245423.1		NX809_RS07910	1578973	1579305	-1	head-tail connector protein
1560589	1595746	35157	Predicted by at least one method	WP_153245424.1		NX809_RS07915	1579316	1580479	-1	phage major capsid protein
1560589	1595746	35157	Predicted by at least one method	WP_153245425.1		NX809_RS07920	1580472	1581179	-1	head maturation protease, ClpP-related
1560589	1595746	35157	Predicted by at least one method	WP_153245426.1		NX809_RS07925	1581176	1582318	-1	phage portal protein
1560589	1595746	35157	Predicted by at least one method	WP_114668851.1		NX809_RS07930	1582323	1582511	-1	hypothetical protein
1560589	1595746	35157	Predicted by at least one method	WP_160212006.1		NX809_RS07935	1582508	1584388	-1	terminase TerL endonuclease subunit
1560589	1595746	35157	Predicted by at least one method	WP_258984171.1		NX809_RS07940	1584375	1584938	-1	phage terminase small subunit P27 family
1560589	1595746	35157	Predicted by at least one method	WP_181808570.1		NX809_RS07945	1585187	1585360	-1	hypothetical protein
1560589	1595746	35157	Predicted by at least one method	WP_330221305.1		NX809_RS10455	1585455	1585985	-1	HNH endonuclease signature motif containing protein
1560589	1595746	35157	Predicted by at least one method	WP_011680291.1		NX809_RS07955	1585991	1586299	-1	hypothetical protein
1560589	1595746	35157	Predicted by at least one method	WP_010280522.1		NX809_RS07960	1586366	1586566	-1	hypothetical protein
1560589	1595746	35157	Predicted by at least one method	WP_258984174.1		NX809_RS07965	1586601	1587245	-1	hypothetical protein
1560589	1595746	35157	Predicted by at least one method	WP_258984175.1		NX809_RS07970	1587307	1587624	-1	hypothetical protein
1560589	1595746	35157	Predicted by at least one method	WP_258984177.1		NX809_RS07975	1588207	1589184	1	hypothetical protein
1560589	1595746	35157	Predicted by at least one method	WP_258984179.1		NX809_RS07980	1589171	1589341	-1	hypothetical protein
1560589	1595746	35157	Predicted by at least one method	WP_258984181.1		NX809_RS07985	1589470	1589892	-1	RinA family protein
1560589	1595746	35157	Predicted by at least one method	WP_165379444.1		NX809_RS07990	1590148	1590315	-1	hypothetical protein
1560589	1595746	35157	Predicted by at least one method	WP_258984182.1		NX809_RS07995	1590452	1590751	-1	hypothetical protein
1560589	1595746	35157	Predicted by at least one method	WP_258984183.1		NX809_RS08000	1590754	1591149	-1	hypothetical protein
1560589	1595746	35157	Predicted by at least one method	WP_181065408.1		NX809_RS08005	1591139	1591282	-1	hypothetical protein
1560589	1595746	35157	Predicted by at least one method	WP_105296197.1		NX809_RS08010	1591407	1591670	-1	hypothetical protein
1560589	1595746	35157	Predicted by at least one method	WP_258984190.1		NX809_RS08015	1591673	1592380	-1	putative HNHc nuclease
1560589	1595746	35157	Predicted by at least one method	WP_258984192.1		NX809_RS08020	1592536	1593309	-1	AAA family ATPase
1560589	1595746	35157	Predicted by at least one method	WP_258984193.1		NX809_RS08025	1593306	1594040	-1	conserved phage C-terminal domain-containing protein
1560589	1595746	35157	Predicted by at least one method	WP_258984195.1		NX809_RS08030	1594179	1594835	-1	hypothetical protein
1560589	1595746	35157	Predicted by at least one method	WP_258984198.1		NX809_RS08035	1594832	1595746	-1	recombinase RecT
1972099	1996492	24393	Predicted by at least one method	WP_224143989.1		NX809_RS10225	1972099	1972434	1	type II toxin-antitoxin system RelB/DinJ family antitoxin
1972099	1996492	24393	Predicted by at least one method	WP_014335260.1		NX809_RS10230	1972431	1972775	1	type II toxin-antitoxin system PemK/MazF family toxin
1972099	1996492	24393	Predicted by at least one method	WP_014335261.1		NX809_RS10235	1972890	1973192	1	hypothetical protein
1972099	1996492	24393	Predicted by at least one method			NX809_RS10240	1973156	1973251	1	IS30 family transposase
1972099	1996492	24393	Predicted by at least one method	WP_014335262.1		NX809_RS10245	1973210	1973401	-1	hypothetical protein
1972099	1996492	24393	Predicted by at least one method	WP_014335263.1		NX809_RS10250	1973552	1973968	1	Lrp/AsnC family transcriptional regulator
1972099	1996492	24393	Predicted by at least one method	WP_014335264.1		NX809_RS10255	1973984	1976491	1	ATP-binding cassette domain-containing protein
1972099	1996492	24393	Predicted by at least one method	WP_010276702.1	trxA	NX809_RS10260	1976614	1976940	1	thioredoxin
1972099	1996492	24393	Predicted by at least one method	WP_258984635.1		NX809_RS10265	1976986	1978593	1	FAD-dependent oxidoreductase
1972099	1996492	24393	Predicted by at least one method	WP_014335266.1		NX809_RS10270	1978614	1978871	1	metal-sensitive transcriptional regulator
1972099	1996492	24393	Predicted by at least one method	WP_014975083.1		NX809_RS10275	1978893	1979672	1	MBL fold metallo-hydrolase
1972099	1996492	24393	Predicted by at least one method	WP_135400486.1	lepA	NX809_RS10280	1979865	1981661	-1	translation elongation factor 4
1972099	1996492	24393	Predicted by at least one method	WP_014975082.1		NX809_RS10285	1981791	1982129	-1	helix-turn-helix domain-containing protein
1972099	1996492	24393	Predicted by at least one method	WP_014335269.1		NX809_RS10290	1982257	1982874	1	NAD(P)H-binding protein
1972099	1996492	24393	Predicted by at least one method	WP_014335270.1		NX809_RS10295	1983672	1983998	1	thioredoxin family protein
1972099	1996492	24393	Predicted by at least one method	WP_014335271.1		NX809_RS10300	1984419	1984976	-1	recombinase family protein
1972099	1996492	24393	Predicted by at least one method	WP_160215231.1		NX809_RS10305	1985112	1985789	-1	TIR domain-containing protein
1972099	1996492	24393	Predicted by at least one method	WP_243148746.1		NX809_RS10310	1985855	1987288	-1	SIR2 family protein
1972099	1996492	24393	Predicted by at least one method	WP_160215232.1		NX809_RS10315	1987313	1988131	-1	hypothetical protein
1972099	1996492	24393	Predicted by at least one method			NX809_RS10320	1988696	1989613	1	IS30 family transposase
1972099	1996492	24393	Predicted by at least one method	WP_048699702.1		NX809_RS10325	1989812	1990186	-1	DUF5388 domain-containing protein
1972099	1996492	24393	Predicted by at least one method	WP_048699704.1		NX809_RS10330	1990188	1990988	-1	AAA family ATPase
1972099	1996492	24393	Predicted by at least one method	WP_160215234.1		NX809_RS10335	1992040	1992696	-1	ImmA/IrrE family metallo-endopeptidase
1972099	1996492	24393	Predicted by at least one method	WP_160215235.1		NX809_RS10340	1992697	1993062	-1	helix-turn-helix transcriptional regulator
1972099	1996492	24393	Predicted by at least one method	WP_002816169.1		NX809_RS10345	1993820	1994011	1	hypothetical protein
1972099	1996492	24393	Predicted by at least one method	WP_190323705.1		NX809_RS10350	1994004	1994153	1	hypothetical protein
1972099	1996492	24393	Predicted by at least one method	WP_224143984.1		NX809_RS10355	1994235	1994942	1	hypothetical protein
1972099	1996492	24393	Predicted by at least one method	WP_135400509.1		NX809_RS10360	1994964	1995410	1	hypothetical protein
1972099	1996492	24393	Predicted by at least one method	WP_150259594.1		NX809_RS10365	1995404	1996492	1	ATPase, T2SS/T4P/T4SS family
2012449	2022871	10422	Predicted by at least one method	WP_157755811.1		NX809_RS10205	2012449	2013252	1	IS3 family transposase
2012449	2022871	10422	Predicted by at least one method			NX809_RS10200	2013294	2013575	-1	plasmid recombination protein
2012449	2022871	10422	Predicted by at least one method	WP_014333939.1		NX809_RS10195	2014272	2015606	1	FAD-dependent oxidoreductase
2012449	2022871	10422	Predicted by at least one method	WP_013102133.1	mscL	NX809_RS10190	2016118	2016486	1	large conductance mechanosensitive channel protein MscL
2012449	2022871	10422	Predicted by at least one method	WP_257999884.1		NX809_RS10185	2016820	2016972	-1	hypothetical protein
2012449	2022871	10422	Predicted by at least one method	WP_258984623.1		NX809_RS10180	2018228	2020078	1	heavy metal translocating P-type ATPase
2012449	2022871	10422	Predicted by at least one method	WP_004909683.1		NX809_RS10175	2020142	2020378	1	heavy-metal-associated domain-containing protein
2012449	2022871	10422	Predicted by at least one method	WP_010276748.1		NX809_RS10170	2020380	2020931	1	DNA starvation/stationary phase protection protein
2012449	2022871	10422	Predicted by at least one method	WP_014333941.1		NX809_RS10165	2020948	2021640	1	Crp/Fnr family transcriptional regulator
2012449	2022871	10422	Predicted by at least one method	WP_242858836.1		NX809_RS10160	2021852	2022085	1	hypothetical protein
2012449	2022871	10422	Predicted by at least one method	WP_004903726.1		NX809_RS10155	2022386	2022871	1	VIT1/CCC1 transporter family protein
2012449	2022871	10422	Predicted by at least one method	WP_224133472.1		NX809_RS09925	2011696	2057927	-1	hypothetical protein
2029526	2049450	19924	Predicted by at least one method	WP_004909449.1		NX809_RS10105	2029526	2029849	-1	thioredoxin family protein
2029526	2049450	19924	Predicted by at least one method	WP_111303645.1	trxA	NX809_RS10100	2029870	2030184	-1	thioredoxin
2029526	2049450	19924	Predicted by at least one method	WP_107722159.1		NX809_RS10095	2030198	2030479	-1	thioredoxin family protein
2029526	2049450	19924	Predicted by at least one method	WP_004909452.1		NX809_RS10090	2030605	2031249	-1	metalloregulator ArsR/SmtB family transcription factor
2029526	2049450	19924	Predicted by at least one method	WP_010276791.1	arsC	NX809_RS10085	2031514	2031930	-1	arsenate reductase (thioredoxin)
2029526	2049450	19924	Predicted by at least one method	WP_111303641.1		NX809_RS10080	2032382	2033488	-1	DUF3800 domain-containing protein
2029526	2049450	19924	Predicted by at least one method	WP_258984620.1		NX809_RS10075	2033542	2034213	-1	hypothetical protein
2029526	2049450	19924	Predicted by at least one method	WP_011666810.1		NX809_RS10070	2034347	2034631	1	hypothetical protein
2029526	2049450	19924	Predicted by at least one method	WP_219843271.1		NX809_RS10460	2034837	2034941	1	putative holin-like toxin
2029526	2049450	19924	Predicted by at least one method	WP_143471862.1		NX809_RS10065	2035479	2035661	-1	integrase core domain-containing protein
2029526	2049450	19924	Predicted by at least one method	WP_160148021.1		NX809_RS10060	2035658	2036281	-1	DDE-type integrase/transposase/recombinase
2029526	2049450	19924	Predicted by at least one method	WP_011666812.1		NX809_RS10055	2036327	2036569	-1	transposase
2029526	2049450	19924	Predicted by at least one method	WP_011666813.1		NX809_RS10050	2036711	2037040	-1	hypothetical protein
2029526	2049450	19924	Predicted by at least one method	WP_010277775.1		NX809_RS10045	2037053	2037865	-1	ParA family protein
2029526	2049450	19924	Predicted by at least one method	WP_010277777.1		NX809_RS10040	2038997	2039200	-1	hypothetical protein
2029526	2049450	19924	Predicted by at least one method	WP_155275068.1		NX809_RS10035	2039463	2039621	1	hypothetical protein
2029526	2049450	19924	Predicted by at least one method	WP_010386640.1		NX809_RS10030	2039687	2040259	1	uracil-DNA glycosylase family protein
2029526	2049450	19924	Predicted by at least one method	WP_102753803.1		NX809_RS10025	2040291	2040824	1	5-formyltetrahydrofolate cyclo-ligase
2029526	2049450	19924	Predicted by at least one method	WP_014333947.1		NX809_RS10020	2041026	2041463	-1	IS3 family transposase
2029526	2049450	19924	Predicted by at least one method	WP_146017152.1		NX809_RS10015	2041505	2041831	-1	hypothetical protein
2029526	2049450	19924	Predicted by at least one method	WP_010277795.1		NX809_RS10010	2041877	2042131	-1	transposase
2029526	2049450	19924	Predicted by at least one method	WP_010277799.1		NX809_RS10005	2042340	2042903	-1	recombinase family protein
2029526	2049450	19924	Predicted by at least one method	WP_013102143.1		NX809_RS10000	2043482	2043748	-1	hypothetical protein
2029526	2049450	19924	Predicted by at least one method	WP_014333922.1		NX809_RS09995	2044033	2044434	1	CrcB family protein
2029526	2049450	19924	Predicted by at least one method	WP_013102144.1		NX809_RS09990	2044431	2044778	1	CrcB family protein
2029526	2049450	19924	Predicted by at least one method	WP_014333923.1		NX809_RS09985	2044953	2046485	1	ClC family H(+)/Cl(-) exchange transporter
2029526	2049450	19924	Predicted by at least one method	WP_010277818.1		NX809_RS09980	2047051	2048013	1	cation:proton antiporter
2029526	2049450	19924	Predicted by at least one method	WP_096639632.1		NX809_RS09975	2048094	2048774	-1	VIT family protein
2029526	2049450	19924	Predicted by at least one method	WP_049640002.1		NX809_RS09970	2048776	2049450	-1	VIT family protein
2029526	2049450	19924	Predicted by at least one method	WP_224133472.1		NX809_RS09925	2011696	2057927	-1	hypothetical protein

## Sheet: SRCM210905
Island start	Island end	Length	Method	Gene name	Gene ID	Locus	Gene start	Gene end	Strand	Product	External Annotations
985487	1011241	25754	Predicted by at least one method	WP_011679743.1	pxpB	N7X58_RS05170	984774	985490	1	5-oxoprolinase subunit PxpB
985487	1011241	25754	Predicted by at least one method	WP_011679744.1		N7X58_RS05165	985487	986500	1	biotin-dependent carboxyltransferase family protein
985487	1011241	25754	Predicted by at least one method	WP_011679745.1		N7X58_RS05160	986516	987688	1	pyridoxal phosphate-dependent aminotransferase
985487	1011241	25754	Predicted by at least one method			N7X58_RS05155	987738	988669	1	phosphoglycerate dehydrogenase
985487	1011241	25754	Predicted by at least one method	WP_262881314.1		N7X58_RS05145	989565	990227	1	IS3 family transposase
985487	1011241	25754	Predicted by at least one method	WP_241146422.1		N7X58_RS10700	990240	990332	1	IS3 family transposase
985487	1011241	25754	Predicted by at least one method	WP_013102198.1		N7X58_RS05140	990805	991404	1	BrxA family protein
985487	1011241	25754	Predicted by at least one method	WP_100665542.1		N7X58_RS05135	991408	991986	1	DUF1788 domain-containing protein
985487	1011241	25754	Predicted by at least one method	WP_128739645.1	brxC	N7X58_RS05130	992004	995588	1	BREX system P-loop protein BrxC
985487	1011241	25754	Predicted by at least one method	WP_262881261.1	pglX	N7X58_RS05125	995650	999267	1	BREX-1 system adenine-specific DNA-methyltransferase PglX
985487	1011241	25754	Predicted by at least one method	WP_128739647.1		N7X58_RS05120	999325	1000404	-1	tyrosine-type recombinase/integrase
985487	1011241	25754	Predicted by at least one method	WP_392390473.1	pglX	N7X58_RS05115	1000481	1002622	-1	BREX-1 system adenine-specific DNA-methyltransferase PglX
985487	1011241	25754	Predicted by at least one method	WP_262881259.1	pglZ	N7X58_RS05110	1002763	1005291	1	BREX-1 system phosphatase PglZ type A
985487	1011241	25754	Predicted by at least one method	WP_176608530.1	brxL	N7X58_RS05105	1005344	1007416	1	protease Lon-related BREX system protein BrxL
985487	1011241	25754	Predicted by at least one method	WP_150289232.1		N7X58_RS05100	1007566	1007781	1	hypothetical protein
985487	1011241	25754	Predicted by at least one method	WP_241146422.1		N7X58_RS10670	1007976	1008068	-1	IS3 family transposase
985487	1011241	25754	Predicted by at least one method	WP_262881258.1		N7X58_RS05095	1008081	1008539	-1	DDE-type integrase/transposase/recombinase
985487	1011241	25754	Predicted by at least one method	WP_243118693.1		N7X58_RS05090	1008747	1009007	-1	transposase
985487	1011241	25754	Predicted by at least one method			N7X58_RS05085	1009093	1009422	1	restriction endonuclease subunit S
985487	1011241	25754	Predicted by at least one method	WP_014573651.1	pcp	N7X58_RS05080	1009745	1010392	1	pyroglutamyl-peptidase I
985487	1011241	25754	Predicted by at least one method			N7X58_RS05075	1010620	1010907	-1	recombinase family protein
985487	1011241	25754	Predicted by at least one method	WP_243236589.1		N7X58_RS05070	1011164	1011241	1	putative holin-like toxin
1040676	1050037	9361	Predicted by at least one method	WP_128739666.1		N7X58_RS04900	1040676	1040870	1	hypothetical protein
1040676	1050037	9361	Predicted by at least one method	WP_128739667.1		N7X58_RS04895	1040874	1042124	1	phage tail tip lysozyme
1040676	1050037	9361	Predicted by at least one method	WP_128739668.1		N7X58_RS04890	1042137	1042562	1	co-chaperone YbbN
1040676	1050037	9361	Predicted by at least one method	WP_262881252.1		N7X58_RS04885	1042565	1043122	1	hypothetical protein
1040676	1050037	9361	Predicted by at least one method	WP_128739670.1		N7X58_RS04880	1043125	1043721	1	hypothetical protein
1040676	1050037	9361	Predicted by at least one method	WP_128739671.1		N7X58_RS04875	1043854	1044489	1	YitT family protein
1040676	1050037	9361	Predicted by at least one method	WP_021210355.1		N7X58_RS04870	1044568	1045083	-1	nucleoside 2-deoxyribosyltransferase
1040676	1050037	9361	Predicted by at least one method	WP_128739672.1		N7X58_RS04865	1045170	1045688	-1	GNAT family N-acetyltransferase
1040676	1050037	9361	Predicted by at least one method	WP_262881251.1		N7X58_RS04860	1045825	1046448	1	Type 1 glutamine amidotransferase-like domain-containing protein
1040676	1050037	9361	Predicted by at least one method	WP_013102158.1		N7X58_RS04855	1046611	1047000	1	hypothetical protein
1040676	1050037	9361	Predicted by at least one method	WP_128739673.1		N7X58_RS04850	1047016	1049145	1	hypothetical protein
1040676	1050037	9361	Predicted by at least one method	WP_061399730.1		N7X58_RS04845	1049156	1050037	1	class A sortase
1093235	1104643	11408	Predicted by at least one method	WP_111303393.1		N7X58_RS04640	1093235	1095268	1	KUP/HAK/KT family potassium transporter
1093235	1104643	11408	Predicted by at least one method	WP_111303394.1		N7X58_RS10665	1095394	1095606	1	hypothetical protein
1093235	1104643	11408	Predicted by at least one method	WP_111303395.1		N7X58_RS04635	1095654	1097798	1	KxYKxGKxW signal peptide domain-containing protein
1093235	1104643	11408	Predicted by at least one method	WP_111303396.1		N7X58_RS04630	1097881	1098099	1	hypothetical protein
1093235	1104643	11408	Predicted by at least one method	WP_111303397.1	uasX	N7X58_RS04625	1098118	1099077	1	serine-rich aggregation substance UasX
1093235	1104643	11408	Predicted by at least one method	WP_111303398.1		N7X58_RS04620	1099113	1100060	1	conjugal transfer protein
1093235	1104643	11408	Predicted by at least one method	WP_010385861.1		N7X58_RS04615	1100076	1100303	1	TcpD family membrane protein
1093235	1104643	11408	Predicted by at least one method	WP_111303399.1		N7X58_RS04610	1100305	1100673	1	hypothetical protein
1093235	1104643	11408	Predicted by at least one method	WP_242979253.1		N7X58_RS04605	1100844	1101374	1	alanyl-tRNA synthetase
1093235	1104643	11408	Predicted by at least one method	WP_111303401.1		N7X58_RS04600	1101438	1103468	1	CD3337/EF1877 family mobilome membrane protein
1093235	1104643	11408	Predicted by at least one method	WP_174202638.1		N7X58_RS04595	1103468	1104643	1	phage tail tip lysozyme
1589575	1598259	8684	Predicted by at least one method	WP_262881164.1		N7X58_RS02175	1589575	1590576	-1	Abi family protein
1589575	1598259	8684	Predicted by at least one method	WP_262881163.1		N7X58_RS02170	1590770	1591672	-1	N-acetylmuramoyl-L-alanine amidase
1589575	1598259	8684	Predicted by at least one method	WP_262881162.1		N7X58_RS02165	1591669	1592139	-1	phage holin family protein
1589575	1598259	8684	Predicted by at least one method	WP_262881161.1		N7X58_RS02160	1592144	1592383	-1	hypothetical protein
1589575	1598259	8684	Predicted by at least one method	WP_262881160.1		N7X58_RS02155	1592462	1592845	-1	hypothetical protein
1589575	1598259	8684	Predicted by at least one method	WP_262881159.1		N7X58_RS02150	1592864	1597435	-1	phage tail protein
1589575	1598259	8684	Predicted by at least one method	WP_262881158.1		N7X58_RS02145	1597432	1598259	-1	phage tail domain-containing protein
1605023	1625829	20806	Predicted by at least one method	WP_370701751.1		N7X58_RS02100	1605023	1605199	-1	HeH/LEM domain-containing protein
1605023	1625829	20806	Predicted by at least one method	WP_061399453.1		N7X58_RS02095	1605168	1606055	-1	hypothetical protein
1605023	1625829	20806	Predicted by at least one method	WP_061399452.1		N7X58_RS02090	1606070	1606654	-1	DUF4355 domain-containing protein
1605023	1625829	20806	Predicted by at least one method	WP_262881155.1		N7X58_RS02085	1606803	1607759	-1	minor capsid protein
1605023	1625829	20806	Predicted by at least one method	WP_262881154.1		N7X58_RS02080	1607749	1609323	-1	phage portal protein
1605023	1625829	20806	Predicted by at least one method	WP_262881153.1		N7X58_RS02075	1609326	1610609	-1	PBSX family phage terminase large subunit
1605023	1625829	20806	Predicted by at least one method	WP_262881152.1		N7X58_RS02070	1610609	1611097	-1	terminase small subunit
1605023	1625829	20806	Predicted by at least one method	WP_262881151.1		N7X58_RS02065	1611145	1611501	-1	hypothetical protein
1605023	1625829	20806	Predicted by at least one method	WP_262881150.1		N7X58_RS02060	1611488	1611778	-1	hypothetical protein
1605023	1625829	20806	Predicted by at least one method	WP_262881149.1		N7X58_RS02055	1611876	1612112	1	hypothetical protein
1605023	1625829	20806	Predicted by at least one method	WP_262881148.1		N7X58_RS02050	1612093	1612242	-1	hypothetical protein
1605023	1625829	20806	Predicted by at least one method	WP_262881147.1		N7X58_RS02045	1612279	1612821	-1	hypothetical protein
1605023	1625829	20806	Predicted by at least one method	WP_262881146.1		N7X58_RS02040	1612885	1613124	-1	hypothetical protein
1605023	1625829	20806	Predicted by at least one method	WP_105296194.1		N7X58_RS02035	1613161	1613355	-1	hypothetical protein
1605023	1625829	20806	Predicted by at least one method	WP_011680294.1		N7X58_RS02030	1613416	1613670	-1	hypothetical protein
1605023	1625829	20806	Predicted by at least one method	WP_010292084.1		N7X58_RS02025	1614084	1614209	-1	hypothetical protein
1605023	1625829	20806	Predicted by at least one method	WP_010292081.1		N7X58_RS02020	1614206	1614784	-1	hypothetical protein
1605023	1625829	20806	Predicted by at least one method	WP_096639494.1		N7X58_RS02015	1614903	1615325	-1	DUF722 domain-containing protein
1605023	1625829	20806	Predicted by at least one method	WP_172844109.1		N7X58_RS02010	1615581	1615748	-1	hypothetical protein
1605023	1625829	20806	Predicted by at least one method	WP_262881145.1		N7X58_RS02005	1615745	1616185	-1	hypothetical protein
1605023	1625829	20806	Predicted by at least one method	WP_262881144.1		N7X58_RS02000	1616188	1616583	-1	hypothetical protein
1605023	1625829	20806	Predicted by at least one method	WP_181065408.1		N7X58_RS01995	1616573	1616716	-1	hypothetical protein
1605023	1625829	20806	Predicted by at least one method	WP_105296197.1		N7X58_RS01990	1616841	1617104	-1	hypothetical protein
1605023	1625829	20806	Predicted by at least one method	WP_262881143.1		N7X58_RS01985	1617107	1617814	-1	putative HNHc nuclease
1605023	1625829	20806	Predicted by at least one method	WP_102753476.1		N7X58_RS01980	1617970	1618743	-1	AAA family ATPase
1605023	1625829	20806	Predicted by at least one method	WP_179876264.1		N7X58_RS01975	1618740	1619495	-1	conserved phage C-terminal domain-containing protein
1605023	1625829	20806	Predicted by at least one method	WP_262881142.1		N7X58_RS01970	1619635	1620291	-1	hypothetical protein
1605023	1625829	20806	Predicted by at least one method	WP_262881141.1		N7X58_RS01965	1620288	1621202	-1	recombinase RecT
1605023	1625829	20806	Predicted by at least one method	WP_115231413.1		N7X58_RS01960	1621205	1621387	-1	TrwK protein
1605023	1625829	20806	Predicted by at least one method	WP_115231298.1		N7X58_RS01955	1621480	1621686	-1	helix-turn-helix transcriptional regulator
1605023	1625829	20806	Predicted by at least one method	WP_115231299.1		N7X58_RS01950	1621810	1622079	1	DUF3892 domain-containing protein
1605023	1625829	20806	Predicted by at least one method	WP_181878649.1		N7X58_RS01945	1622089	1622238	-1	hypothetical protein
1605023	1625829	20806	Predicted by at least one method	WP_262881140.1		N7X58_RS01940	1622250	1622414	-1	hypothetical protein
1605023	1625829	20806	Predicted by at least one method	WP_262881139.1		N7X58_RS01935	1622414	1622644	-1	hypothetical protein
1605023	1625829	20806	Predicted by at least one method	WP_262881138.1		N7X58_RS01930	1622654	1622890	-1	hypothetical protein
1605023	1625829	20806	Predicted by at least one method	WP_232683830.1		N7X58_RS01925	1622901	1623701	-1	ORF6C domain-containing protein
1605023	1625829	20806	Predicted by at least one method	WP_011680304.1		N7X58_RS01920	1623707	1623949	-1	hypothetical protein
1605023	1625829	20806	Predicted by at least one method	WP_262881137.1		N7X58_RS01915	1624042	1624314	1	hypothetical protein
1605023	1625829	20806	Predicted by at least one method	WP_211635895.1		N7X58_RS01910	1624410	1624652	-1	helix-turn-helix transcriptional regulator
1605023	1625829	20806	Predicted by at least one method	WP_262881136.1		N7X58_RS01905	1624825	1625511	1	LexA family transcriptional regulator
1605023	1625829	20806	Predicted by at least one method	WP_179876155.1		N7X58_RS01900	1625521	1625829	1	hypothetical protein
2005652	2016185	10533	Predicted by at least one method	WP_036091412.1		N7X58_RS10535	2005652	2005912	1	SemiSWEET family transporter
2005652	2016185	10533	Predicted by at least one method			N7X58_RS10540	2006103	2006402	-1	hypothetical protein
2005652	2016185	10533	Predicted by at least one method	WP_111303676.1	mobQ	N7X58_RS10545	2006485	2008515	-1	MobQ family relaxase
2005652	2016185	10533	Predicted by at least one method	WP_111303674.1		N7X58_RS10695	2008790	2009131	1	hypothetical protein
2005652	2016185	10533	Predicted by at least one method	WP_071952472.1		N7X58_RS10555	2009154	2009420	1	hypothetical protein
2005652	2016185	10533	Predicted by at least one method	WP_071952470.1		N7X58_RS10560	2009423	2010103	-1	zeta toxin family protein
2005652	2016185	10533	Predicted by at least one method	WP_071952468.1		N7X58_RS10565	2010103	2010288	-1	hypothetical protein
2005652	2016185	10533	Predicted by at least one method	WP_081365868.1		N7X58_RS10570	2010441	2010725	-1	hypothetical protein
2005652	2016185	10533	Predicted by at least one method	WP_071952466.1		N7X58_RS10575	2011048	2011368	-1	type II toxin-antitoxin system RelE/ParE family toxin
2005652	2016185	10533	Predicted by at least one method	WP_071952464.1		N7X58_RS10580	2011358	2011651	-1	addiction module antitoxin RelB
2005652	2016185	10533	Predicted by at least one method	WP_071952462.1		N7X58_RS10585	2012780	2013589	1	ParA family protein
2005652	2016185	10533	Predicted by at least one method	WP_071952460.1		N7X58_RS10590	2013582	2013905	1	DUF5388 domain-containing protein
2005652	2016185	10533	Predicted by at least one method	WP_112132947.1		N7X58_RS10595	2014004	2014312	-1	integrase core domain-containing protein
2005652	2016185	10533	Predicted by at least one method	WP_071952458.1		N7X58_RS10600	2014341	2015021	-1	IS6 family transposase
2005652	2016185	10533	Predicted by at least one method	WP_237048930.1		N7X58_RS10605	2015142	2016185	1	oligosaccharide MFS transporter
2030828	2093315	62487	Predicted by at least one method	WP_147161938.1		N7X58_RS10340	2030828	2031112	-1	hypothetical protein
2030828	2093315	62487	Predicted by at least one method	WP_262881317.1	mobV	N7X58_RS10345	2032117	2033352	1	MobV family relaxase
2030828	2093315	62487	Predicted by at least one method	WP_004909416.1		N7X58_RS10350	2033853	2035007	1	RepB family plasmid replication initiator protein
2030828	2093315	62487	Predicted by at least one method	WP_004906031.1		N7X58_RS10355	2035000	2035566	1	helix-turn-helix domain-containing protein
2030828	2093315	62487	Predicted by at least one method	WP_004906035.1		N7X58_RS10360	2035680	2035898	1	helix-turn-helix domain-containing protein
2030828	2093315	62487	Predicted by at least one method	WP_004909411.1		N7X58_RS10365	2036101	2036556	1	CopY/TcrY family copper transport repressor
2030828	2093315	62487	Predicted by at least one method		tcrZ	N7X58_RS10370	2036584	2036721	1	copper chaperone TcrZ
2030828	2093315	62487	Predicted by at least one method	WP_004909401.1		N7X58_RS10375	2036860	2038938	1	heavy metal translocating P-type ATPase
2030828	2093315	62487	Predicted by at least one method	WP_224133215.1		N7X58_RS10380	2039020	2039577	-1	DNA repair protein
2030828	2093315	62487	Predicted by at least one method	WP_004909452.1		N7X58_RS10385	2039916	2040560	1	metalloregulator ArsR/SmtB family transcription factor
2030828	2093315	62487	Predicted by at least one method	WP_013984969.1		N7X58_RS10390	2040686	2040967	1	thioredoxin family protein
2030828	2093315	62487	Predicted by at least one method	WP_004909451.1	trxA	N7X58_RS10395	2040981	2041295	1	thioredoxin
2030828	2093315	62487	Predicted by at least one method	WP_004909449.1		N7X58_RS10400	2041316	2041639	1	thioredoxin family protein
2030828	2093315	62487	Predicted by at least one method			N7X58_RS10405	2041639	2041767	1	aspartate racemase
2030828	2093315	62487	Predicted by at least one method	WP_004909445.1	trxB	N7X58_RS10410	2041858	2042802	1	thioredoxin-disulfide reductase
2030828	2093315	62487	Predicted by at least one method	WP_013984970.1		N7X58_RS10415	2042821	2043468	1	DsbA family oxidoreductase
2030828	2093315	62487	Predicted by at least one method	WP_004909440.1		N7X58_RS10420	2043481	2043609	1	hypothetical protein
2030828	2093315	62487	Predicted by at least one method	WP_004909438.1		N7X58_RS10425	2043627	2044958	1	NAD(P)/FAD-dependent oxidoreductase
2030828	2093315	62487	Predicted by at least one method	WP_004909435.1		N7X58_RS10430	2045278	2045382	-1	putative holin-like toxin
2030828	2093315	62487	Predicted by at least one method	WP_013984971.1		N7X58_RS10435	2045709	2045840	-1	hypothetical protein
2030828	2093315	62487	Predicted by at least one method	WP_080566800.1		N7X58_RS10440	2045848	2046414	-1	hypothetical protein
2030828	2093315	62487	Predicted by at least one method	WP_004909428.1		N7X58_RS10445	2046723	2047556	-1	alpha/beta fold hydrolase
2030828	2093315	62487	Predicted by at least one method	WP_004909427.1		N7X58_RS10450	2047558	2048565	-1	NADP-dependent oxidoreductase
2030828	2093315	62487	Predicted by at least one method	WP_004909425.1		N7X58_RS10455	2048581	2048991	-1	Rrf2 family transcriptional regulator
2030828	2093315	62487	Predicted by at least one method	WP_004909423.1		N7X58_RS10460	2049597	2050151	1	recombinase family protein
2030828	2093315	62487	Predicted by at least one method	WP_004909420.1		N7X58_RS10465	2050313	2050705	1	helix-turn-helix domain-containing protein
2030828	2093315	62487	Predicted by at least one method	WP_262881318.1	mobV	N7X58_RS10470	2051077	2052312	1	MobV family relaxase
2030828	2093315	62487	Predicted by at least one method	WP_262881319.1		N7X58_RS10475	2052814	2053968	1	RepB family plasmid replication initiator protein
2030828	2093315	62487	Predicted by at least one method	WP_147161941.1		N7X58_RS10480	2053961	2054488	1	HTH domain-containing protein
2030828	2093315	62487	Predicted by at least one method			N7X58_RS10485	2054702	2054791	1	IS30 family transposase
2030828	2093315	62487	Predicted by at least one method	WP_147161942.1		N7X58_RS10490	2054833	2055300	-1	DNA starvation/stationary phase protection protein
2030828	2093315	62487	Predicted by at least one method			N7X58_RS10500	2055886	2056477	1	site-specific integrase
2030828	2093315	62487	Predicted by at least one method	WP_006845380.1		N7X58_RS10505	2056550	2057419	-1	ROK family protein
2030828	2093315	62487	Predicted by at least one method	WP_006845379.1		N7X58_RS10510	2057591	2057974	-1	VOC family protein
2030828	2093315	62487	Predicted by at least one method	WP_071952482.1		N7X58_RS10515	2058021	2058749	-1	fructose permease
2030828	2093315	62487	Predicted by at least one method	WP_262881320.1		N7X58_RS10520	2058753	2059572	-1	zinc-dependent alcohol dehydrogenase family protein
2030828	2093315	62487	Predicted by at least one method	WP_011666810.1		N7X58_RS10100	2061194	2061478	1	hypothetical protein
2030828	2093315	62487	Predicted by at least one method	WP_239531205.1		N7X58_RS10105	2061717	2061788	1	putative holin-like toxin
2030828	2093315	62487	Predicted by at least one method	WP_010278995.1		N7X58_RS10110	2062119	2062733	-1	helix-turn-helix transcriptional regulator
2030828	2093315	62487	Predicted by at least one method	WP_010278992.1		N7X58_RS10115	2063332	2063868	1	hypothetical protein
2030828	2093315	62487	Predicted by at least one method	WP_219843349.1		N7X58_RS10710	2064042	2064101	-1	putative holin-like toxin
2030828	2093315	62487	Predicted by at least one method	WP_223824565.1		N7X58_RS10120	2064152	2064286	-1	IS3 family transposase
2030828	2093315	62487	Predicted by at least one method	WP_262881315.1		N7X58_RS10125	2064331	2064954	-1	DDE-type integrase/transposase/recombinase
2030828	2093315	62487	Predicted by at least one method	WP_011666812.1		N7X58_RS10130	2065000	2065242	-1	transposase
2030828	2093315	62487	Predicted by at least one method	WP_011666813.1		N7X58_RS10135	2065384	2065713	-1	hypothetical protein
2030828	2093315	62487	Predicted by at least one method	WP_010277775.1		N7X58_RS10140	2065726	2066538	-1	ParA family protein
2030828	2093315	62487	Predicted by at least one method	WP_010277777.1		N7X58_RS10145	2067670	2067873	-1	hypothetical protein
2030828	2093315	62487	Predicted by at least one method	WP_010277781.1		N7X58_RS10150	2068136	2068294	1	hypothetical protein
2030828	2093315	62487	Predicted by at least one method	WP_010277783.1		N7X58_RS10155	2068360	2068932	1	uracil-DNA glycosylase family protein
2030828	2093315	62487	Predicted by at least one method	WP_010277786.1		N7X58_RS10160	2068964	2069497	1	5-formyltetrahydrofolate cyclo-ligase
2030828	2093315	62487	Predicted by at least one method	WP_010277789.1		N7X58_RS10165	2069699	2070136	-1	IS3 family transposase
2030828	2093315	62487	Predicted by at least one method	WP_128684604.1		N7X58_RS10170	2070178	2070531	-1	hypothetical protein
2030828	2093315	62487	Predicted by at least one method	WP_010277795.1		N7X58_RS10175	2070550	2070804	-1	transposase
2030828	2093315	62487	Predicted by at least one method	WP_010277799.1		N7X58_RS10180	2071013	2071576	-1	recombinase family protein
2030828	2093315	62487	Predicted by at least one method	WP_010277807.1		N7X58_RS10185	2072706	2073107	1	CrcB family protein
2030828	2093315	62487	Predicted by at least one method	WP_010277811.1		N7X58_RS10190	2073104	2073451	1	CrcB family protein
2030828	2093315	62487	Predicted by at least one method	WP_010277814.1		N7X58_RS10195	2073626	2075158	1	ClC family H(+)/Cl(-) exchange transporter
2030828	2093315	62487	Predicted by at least one method	WP_010277818.1		N7X58_RS10200	2075725	2076687	1	cation:proton antiporter
2030828	2093315	62487	Predicted by at least one method	WP_232684057.1		N7X58_RS10205	2076768	2076956	-1	VIT1/CCC1 transporter family protein
2030828	2093315	62487	Predicted by at least one method	WP_011666812.1		N7X58_RS10210	2077047	2077289	1	transposase
2030828	2093315	62487	Predicted by at least one method	WP_160148021.1		N7X58_RS10215	2077335	2077958	1	DDE-type integrase/transposase/recombinase
2030828	2093315	62487	Predicted by at least one method	WP_223824565.1		N7X58_RS10220	2078003	2078137	1	IS3 family transposase
2030828	2093315	62487	Predicted by at least one method			N7X58_RS10225	2078146	2078461	-1	plasmid recombination protein
2030828	2093315	62487	Predicted by at least one method	WP_010276657.1		N7X58_RS10230	2079598	2079882	1	hypothetical protein
2030828	2093315	62487	Predicted by at least one method	WP_010276660.1		N7X58_RS10235	2080424	2081956	1	multicopper oxidase family protein
2030828	2093315	62487	Predicted by at least one method	WP_004912700.1		N7X58_RS10240	2082151	2082393	1	transposase
2030828	2093315	62487	Predicted by at least one method	WP_160148023.1		N7X58_RS10245	2082439	2083242	1	IS3 family transposase
2030828	2093315	62487	Predicted by at least one method	WP_010276702.1	trxA	N7X58_RS10250	2083394	2083720	1	thioredoxin
2030828	2093315	62487	Predicted by at least one method	WP_011666815.1		N7X58_RS10255	2083731	2085374	1	FAD-dependent oxidoreductase
2030828	2093315	62487	Predicted by at least one method	WP_010276712.1		N7X58_RS10260	2085395	2085652	1	metal-sensitive transcriptional regulator
2030828	2093315	62487	Predicted by at least one method	WP_223825257.1		N7X58_RS10265	2085949	2086128	1	transposase
2030828	2093315	62487	Predicted by at least one method			N7X58_RS10270	2086128	2086955	1	IS3 family transposase
2030828	2093315	62487	Predicted by at least one method	WP_010276737.1		N7X58_RS10275	2087274	2089124	1	heavy metal translocating P-type ATPase
2030828	2093315	62487	Predicted by at least one method	WP_010276741.1		N7X58_RS10280	2089188	2089424	1	heavy-metal-associated domain-containing protein
2030828	2093315	62487	Predicted by at least one method	WP_010276748.1		N7X58_RS10285	2089426	2089977	1	DNA starvation/stationary phase protection protein
2030828	2093315	62487	Predicted by at least one method	WP_011666808.1		N7X58_RS10290	2089994	2090686	1	Crp/Fnr family transcriptional regulator
2030828	2093315	62487	Predicted by at least one method	WP_243144031.1		N7X58_RS10715	2090782	2091045	1	transposase
2030828	2093315	62487	Predicted by at least one method	WP_010276755.1		N7X58_RS10295	2091432	2091917	1	VIT1/CCC1 transporter family protein
2030828	2093315	62487	Predicted by at least one method	WP_010276764.1		N7X58_RS10300	2092728	2093315	-1	site-specific integrase

## Sheet: SRCM217106
Island start	Island end	Length	Method	Gene name	Gene ID	Locus	Gene start	Gene end	Strand	Product	External Annotations
1149748	1159297	9549	Predicted by at least one method	WP_206640637.1		QTN54_RS04130	1149748	1149993	-1	hypothetical protein
1149748	1159297	9549	Predicted by at least one method	WP_164907645.1		QTN54_RS04125	1150097	1150255	-1	hypothetical protein
1149748	1159297	9549	Predicted by at least one method	WP_128684353.1		QTN54_RS04120	1150772	1151140	-1	DUF722 domain-containing protein
1149748	1159297	9549	Predicted by at least one method	WP_164907646.1		QTN54_RS04115	1151298	1151453	-1	hypothetical protein
1149748	1159297	9549	Predicted by at least one method	WP_258316688.1		QTN54_RS04110	1151835	1151987	1	S24 family peptidase
1149748	1159297	9549	Predicted by at least one method	WP_128684354.1		QTN54_RS04105	1152165	1152692	1	hypothetical protein
1149748	1159297	9549	Predicted by at least one method	WP_128684355.1		QTN54_RS04100	1152764	1153465	1	potassium channel family protein
1149748	1159297	9549	Predicted by at least one method	WP_128684356.1		QTN54_RS04095	1153838	1154044	1	Arm DNA-binding domain-containing protein
1149748	1159297	9549	Predicted by at least one method	WP_164907648.1		QTN54_RS04090	1154041	1154355	1	hypothetical protein
1149748	1159297	9549	Predicted by at least one method	WP_353090013.1		QTN54_RS04085	1154467	1154904	1	site-specific integrase
1149748	1159297	9549	Predicted by at least one method	WP_002814789.1		QTN54_RS04080	1154920	1155195	-1	HU family DNA-binding protein
1149748	1159297	9549	Predicted by at least one method	WP_011680007.1	der	QTN54_RS04075	1155369	1156679	-1	ribosome biogenesis GTPase Der
1149748	1159297	9549	Predicted by at least one method	WP_011680008.1	rpsA	QTN54_RS04070	1156754	1157944	-1	30S ribosomal protein S1
1149748	1159297	9549	Predicted by at least one method	WP_164907664.1	cmk	QTN54_RS04065	1158039	1158716	-1	(d)CMP kinase
1149748	1159297	9549	Predicted by at least one method	WP_128684359.1		QTN54_RS04060	1158731	1159297	-1	peptidoglycan-binding protein LysM
1149748	1159297	9549	Predicted by at least one method	WP_025267626.1	dnaN	QTN54_RS00005	18339	1951235	1	DNA polymerase III subunit beta
1195730	1214036	18306	Predicted by at least one method	WP_128684368.1		QTN54_RS03875	1195730	1196659	1	Abi family protein
1195730	1214036	18306	Predicted by at least one method	WP_128684369.1		QTN54_RS03870	1196698	1197003	-1	phage holin family protein
1195730	1214036	18306	Predicted by at least one method	WP_128684370.1		QTN54_RS03865	1197013	1198104	-1	GH25 family lysozyme
1195730	1214036	18306	Predicted by at least one method	WP_128684371.1		QTN54_RS03860	1198108	1198332	-1	hypothetical protein
1195730	1214036	18306	Predicted by at least one method	WP_128684372.1		QTN54_RS03855	1198350	1199156	-1	hypothetical protein
1195730	1214036	18306	Predicted by at least one method	WP_114668843.1		QTN54_RS03850	1199168	1200259	-1	hypothetical protein
1195730	1214036	18306	Predicted by at least one method	WP_114668842.1		QTN54_RS03845	1200256	1200681	-1	hypothetical protein
1195730	1214036	18306	Predicted by at least one method	WP_114668841.1		QTN54_RS03840	1200731	1200964	-1	hypothetical protein
1195730	1214036	18306	Predicted by at least one method	WP_011680276.1		QTN54_RS03835	1200964	1201110	-1	hypothetical protein
1195730	1214036	18306	Predicted by at least one method	WP_128684373.1		QTN54_RS03830	1201123	1205283	-1	hypothetical protein
1195730	1214036	18306	Predicted by at least one method	WP_289431370.1		QTN54_RS03825	1205297	1206421	-1	phage distal tail protein domain-containing protein
1195730	1214036	18306	Predicted by at least one method	WP_128684375.1		QTN54_RS03820	1206481	1211571	-1	tape measure protein
1195730	1214036	18306	Predicted by at least one method	WP_164907649.1		QTN54_RS03815	1211810	1212175	-1	phage tail tube assembly chaperone
1195730	1214036	18306	Predicted by at least one method	WP_128684377.1		QTN54_RS03810	1212252	1212899	-1	phage tail protein
1195730	1214036	18306	Predicted by at least one method	WP_128684378.1		QTN54_RS03805	1212903	1213274	-1	DUF806 family protein
1195730	1214036	18306	Predicted by at least one method	WP_243116492.1		QTN54_RS03800	1213271	1213699	-1	HK97 gp10 family phage protein
1195730	1214036	18306	Predicted by at least one method	WP_128684379.1		QTN54_RS03795	1213692	1214036	-1	phage head closure protein
1195730	1214036	18306	Predicted by at least one method	WP_128684380.1		QTN54_RS03790	1214017	1214355	-1	head-tail connector protein
1195730	1214036	18306	Predicted by at least one method	WP_025267626.1	dnaN	QTN54_RS00005	18339	1951235	1	DNA polymerase III subunit beta
1221992	1248788	26796	Predicted by at least one method	WP_128684388.1		QTN54_RS03745	1221992	1222186	-1	hypothetical protein
1221992	1248788	26796	Predicted by at least one method	WP_128684389.1		QTN54_RS03740	1222248	1222850	-1	hypothetical protein
1221992	1248788	26796	Predicted by at least one method	WP_128684390.1		QTN54_RS03735	1222913	1223230	-1	hypothetical protein
1221992	1248788	26796	Predicted by at least one method	WP_128684391.1		QTN54_RS03730	1223277	1223474	-1	hypothetical protein
1221992	1248788	26796	Predicted by at least one method	WP_128684392.1		QTN54_RS03720	1224006	1224428	-1	DUF722 domain-containing protein
1221992	1248788	26796	Predicted by at least one method	WP_164907651.1		QTN54_RS03715	1224684	1224851	-1	hypothetical protein
1221992	1248788	26796	Predicted by at least one method	WP_128684393.1		QTN54_RS03710	1224848	1225288	-1	hypothetical protein
1221992	1248788	26796	Predicted by at least one method	WP_128684394.1		QTN54_RS03705	1225291	1225689	-1	hypothetical protein
1221992	1248788	26796	Predicted by at least one method	WP_128684395.1		QTN54_RS03700	1225682	1225903	-1	hypothetical protein
1221992	1248788	26796	Predicted by at least one method	WP_128684396.1		QTN54_RS03695	1226020	1226721	-1	putative HNHc nuclease
1221992	1248788	26796	Predicted by at least one method	WP_128684397.1		QTN54_RS03690	1226721	1227104	-1	hypothetical protein
1221992	1248788	26796	Predicted by at least one method	WP_128684398.1		QTN54_RS03685	1227109	1227513	-1	YopX family protein
1221992	1248788	26796	Predicted by at least one method	WP_128684399.1		QTN54_RS03680	1227517	1228476	-1	phage replisome organizer N-terminal domain-containing protein
1221992	1248788	26796	Predicted by at least one method	WP_128684400.1		QTN54_RS03675	1228615	1229244	-1	ERF family protein
1221992	1248788	26796	Predicted by at least one method	WP_128684401.1		QTN54_RS03670	1229257	1229658	-1	hypothetical protein
1221992	1248788	26796	Predicted by at least one method	WP_128684402.1		QTN54_RS03665	1229661	1229999	-1	hypothetical protein
1221992	1248788	26796	Predicted by at least one method	WP_128684403.1		QTN54_RS03660	1230179	1230379	1	hypothetical protein
1221992	1248788	26796	Predicted by at least one method	WP_164907652.1		QTN54_RS03655	1230498	1230662	-1	hypothetical protein
1221992	1248788	26796	Predicted by at least one method	WP_128684404.1		QTN54_RS03650	1230675	1231397	-1	phage antirepressor KilAC domain-containing protein
1221992	1248788	26796	Predicted by at least one method	WP_096639508.1		QTN54_RS03645	1231613	1231819	-1	helix-turn-helix domain-containing protein
1221992	1248788	26796	Predicted by at least one method	WP_128684406.1		QTN54_RS03640	1232072	1232419	1	helix-turn-helix transcriptional regulator
1221992	1248788	26796	Predicted by at least one method	WP_128684407.1		QTN54_RS03635	1232416	1232847	1	ImmA/IrrE family metallo-endopeptidase
1221992	1248788	26796	Predicted by at least one method	WP_128684408.1		QTN54_RS03630	1232896	1233507	1	hypothetical protein
1221992	1248788	26796	Predicted by at least one method	WP_128684409.1		QTN54_RS03625	1234096	1235163	1	site-specific integrase
1221992	1248788	26796	Predicted by at least one method	WP_011680038.1		QTN54_RS03615	1235489	1236007	1	hypothetical protein
1221992	1248788	26796	Predicted by at least one method	WP_080987886.1		QTN54_RS03610	1236186	1236719	1	GNAT family N-acetyltransferase
1221992	1248788	26796	Predicted by at least one method	WP_060461421.1	rarD	QTN54_RS03605	1236814	1237704	1	EamA family transporter RarD
1221992	1248788	26796	Predicted by at least one method	WP_025268212.1		QTN54_RS03600	1237900	1238619	1	hypothetical protein
1221992	1248788	26796	Predicted by at least one method	WP_011680042.1		QTN54_RS03595	1238734	1239054	-1	multidrug efflux SMR transporter
1221992	1248788	26796	Predicted by at least one method	WP_128684410.1		QTN54_RS03590	1239097	1240785	-1	hypothetical protein
1221992	1248788	26796	Predicted by at least one method	WP_010291057.1		QTN54_RS03585	1241156	1241368	1	hypothetical protein
1221992	1248788	26796	Predicted by at least one method	WP_002815002.1	typA	QTN54_RS03575	1241678	1243519	-1	translational GTPase TypA
1221992	1248788	26796	Predicted by at least one method	WP_128684411.1		QTN54_RS03570	1243581	1244369	-1	inositol monophosphatase family protein
1221992	1248788	26796	Predicted by at least one method	WP_002815004.1		QTN54_RS03565	1244366	1244638	-1	UPF0223 family protein
1221992	1248788	26796	Predicted by at least one method	WP_042250280.1	def	QTN54_RS03560	1244694	1245272	1	peptide deformylase
1221992	1248788	26796	Predicted by at least one method	WP_011680046.1		QTN54_RS03555	1245322	1246221	-1	DnaJ C-terminal domain-containing protein
1221992	1248788	26796	Predicted by at least one method	WP_011680047.1	dnaK	QTN54_RS03550	1246285	1248132	-1	molecular chaperone DnaK
1221992	1248788	26796	Predicted by at least one method	WP_011680048.1	grpE	QTN54_RS03545	1248219	1248788	-1	nucleotide exchange factor GrpE
1221992	1248788	26796	Predicted by at least one method	WP_025267626.1	dnaN	QTN54_RS00005	18339	1951235	1	DNA polymerase III subunit beta
1535864	1543317	7453	Predicted by at least one method	WP_128684527.1		QTN54_RS02160	1535864	1536526	-1	AAA family ATPase
1535864	1543317	7453	Predicted by at least one method	WP_128684528.1		QTN54_RS02155	1536523	1537494	-1	DUF1351 domain-containing protein
1535864	1543317	7453	Predicted by at least one method	WP_128684529.1		QTN54_RS02150	1537675	1537875	1	hypothetical protein
1535864	1543317	7453	Predicted by at least one method	WP_128684530.1		QTN54_RS02145	1537932	1538141	-1	helix-turn-helix transcriptional regulator
1535864	1543317	7453	Predicted by at least one method	WP_128684531.1		QTN54_RS02140	1538282	1538506	1	DUF2188 domain-containing protein
1535864	1543317	7453	Predicted by at least one method	WP_128684532.1		QTN54_RS02135	1538503	1538694	-1	hypothetical protein
1535864	1543317	7453	Predicted by at least one method	WP_164907659.1		QTN54_RS02130	1538704	1538868	-1	hypothetical protein
1535864	1543317	7453	Predicted by at least one method	WP_128684533.1		QTN54_RS02125	1538885	1539166	-1	hypothetical protein
1535864	1543317	7453	Predicted by at least one method	WP_164907660.1		QTN54_RS02120	1539216	1539428	-1	helix-turn-helix transcriptional regulator
1535864	1543317	7453	Predicted by at least one method	WP_128684535.1		QTN54_RS02115	1539582	1539989	1	transcriptional regulator
1535864	1543317	7453	Predicted by at least one method	WP_128684536.1		QTN54_RS02110	1539986	1540405	1	ImmA/IrrE family metallo-endopeptidase
1535864	1543317	7453	Predicted by at least one method	WP_128684537.1		QTN54_RS02105	1540451	1540945	1	hypothetical protein
1535864	1543317	7453	Predicted by at least one method	WP_128684538.1		QTN54_RS02100	1541042	1541947	1	Abi family protein
1535864	1543317	7453	Predicted by at least one method	WP_128684539.1		QTN54_RS02095	1542184	1543317	1	site-specific integrase
1535864	1543317	7453	Predicted by at least one method	WP_025267626.1	dnaN	QTN54_RS00005	18339	1951235	1	DNA polymerase III subunit beta
1952753	1962848	10095	Predicted by at least one method	WP_085700086.1		QTN54_RS10210	1952753	1953184	1	GNAT family N-acetyltransferase
1952753	1962848	10095	Predicted by at least one method	WP_289431505.1	mobV	QTN54_RS10215	1953829	1955064	1	MobV family relaxase
1952753	1962848	10095	Predicted by at least one method	WP_224131302.1		QTN54_RS10220	1955566	1956720	1	RepB family plasmid replication initiator protein
1952753	1962848	10095	Predicted by at least one method	WP_224131304.1		QTN54_RS10225	1956713	1957279	1	helix-turn-helix domain-containing protein
1952753	1962848	10095	Predicted by at least one method	WP_281446942.1		QTN54_RS10230	1957393	1957611	1	transposase
1952753	1962848	10095	Predicted by at least one method	WP_260153466.1		QTN54_RS10235	1957822	1958277	1	CopY/TcrY family copper transport repressor
1952753	1962848	10095	Predicted by at least one method			QTN54_RS10240	1958290	1958442	1	heavy metal-associated domain-containing protein
1952753	1962848	10095	Predicted by at least one method	WP_260153465.1		QTN54_RS10245	1958581	1960734	1	copper-translocating P-type ATPase
1952753	1962848	10095	Predicted by at least one method	WP_004906044.1		QTN54_RS10250	1960816	1961343	-1	hypothetical protein
1952753	1962848	10095	Predicted by at least one method	WP_193324769.1		QTN54_RS10255	1961766	1962356	1	site-specific integrase
1952753	1962848	10095	Predicted by at least one method	WP_150288821.1		QTN54_RS10260	1962456	1962848	1	helix-turn-helix transcriptional regulator
1970126	1997452	27326	Predicted by at least one method	WP_011666812.1		QTN54_RS09895	1970126	1970368	1	transposase
1970126	1997452	27326	Predicted by at least one method	WP_160212135.1		QTN54_RS09900	1970414	1971037	1	DDE-type integrase/transposase/recombinase
1970126	1997452	27326	Predicted by at least one method	WP_223824565.1		QTN54_RS09905	1971082	1971216	1	IS3 family transposase
1970126	1997452	27326	Predicted by at least one method	WP_219843349.1		QTN54_RS10290	1971267	1971326	1	putative holin-like toxin
1970126	1997452	27326	Predicted by at least one method	WP_010278992.1		QTN54_RS09910	1971500	1972036	-1	hypothetical protein
1970126	1997452	27326	Predicted by at least one method	WP_010278995.1		QTN54_RS09915	1972635	1973249	1	helix-turn-helix transcriptional regulator
1970126	1997452	27326	Predicted by at least one method	WP_219843271.1		QTN54_RS09920	1973580	1973684	-1	putative holin-like toxin
1970126	1997452	27326	Predicted by at least one method	WP_011666810.1		QTN54_RS09925	1973890	1974174	-1	hypothetical protein
1970126	1997452	27326	Predicted by at least one method	WP_010276797.1		QTN54_RS09930	1974308	1974979	1	hypothetical protein
1970126	1997452	27326	Predicted by at least one method	WP_010276794.1		QTN54_RS09935	1975033	1976130	1	DUF3800 domain-containing protein
1970126	1997452	27326	Predicted by at least one method	WP_010276791.1	arsC	QTN54_RS09940	1976582	1976998	1	arsenate reductase (thioredoxin)
1970126	1997452	27326	Predicted by at least one method	WP_010276787.1		QTN54_RS09945	1977252	1977491	1	hypothetical protein
1970126	1997452	27326	Predicted by at least one method	WP_010276780.1		QTN54_RS09950	1977488	1978138	1	ATP-binding cassette domain-containing protein
1970126	1997452	27326	Predicted by at least one method	WP_010276774.1	fetB	QTN54_RS09955	1978135	1978890	1	iron export ABC transporter permease subunit FetB
1970126	1997452	27326	Predicted by at least one method			QTN54_RS09960	1979210	1979368	-1	helix-turn-helix domain-containing protein
1970126	1997452	27326	Predicted by at least one method	WP_010276764.1		QTN54_RS09965	1979420	1980007	1	site-specific integrase
1970126	1997452	27326	Predicted by at least one method	WP_010276755.1		QTN54_RS09970	1980818	1981303	-1	VIT1/CCC1 transporter family protein
1970126	1997452	27326	Predicted by at least one method	WP_105299921.1		QTN54_RS10295	1981690	1982070	-1	transposase
1970126	1997452	27326	Predicted by at least one method	WP_011666808.1		QTN54_RS09975	1982049	1982741	-1	Crp/Fnr family transcriptional regulator
1970126	1997452	27326	Predicted by at least one method	WP_010276748.1		QTN54_RS09980	1982758	1983309	-1	DNA starvation/stationary phase protection protein
1970126	1997452	27326	Predicted by at least one method	WP_010276741.1		QTN54_RS09985	1983311	1983547	-1	heavy-metal-associated domain-containing protein
1970126	1997452	27326	Predicted by at least one method	WP_010276737.1		QTN54_RS09990	1983611	1985461	-1	heavy metal translocating P-type ATPase
1970126	1997452	27326	Predicted by at least one method			QTN54_RS09995	1985780	1986607	-1	IS3 family transposase
1970126	1997452	27326	Predicted by at least one method	WP_223825257.1		QTN54_RS10000	1986607	1986786	-1	transposase
1970126	1997452	27326	Predicted by at least one method	WP_010276712.1		QTN54_RS10010	1987083	1987340	-1	metal-sensitive transcriptional regulator
1970126	1997452	27326	Predicted by at least one method	WP_010276706.1		QTN54_RS10015	1987361	1988968	-1	FAD-dependent oxidoreductase
1970126	1997452	27326	Predicted by at least one method	WP_010276702.1	trxA	QTN54_RS10020	1989015	1989341	-1	thioredoxin
1970126	1997452	27326	Predicted by at least one method	WP_223824565.1		QTN54_RS10025	1989493	1989627	-1	IS3 family transposase
1970126	1997452	27326	Predicted by at least one method	WP_160212135.1		QTN54_RS10030	1989672	1990295	-1	DDE-type integrase/transposase/recombinase
1970126	1997452	27326	Predicted by at least one method	WP_011666812.1		QTN54_RS10035	1990341	1990583	-1	transposase
1970126	1997452	27326	Predicted by at least one method	WP_232684057.1		QTN54_RS10040	1990674	1990862	1	VIT1/CCC1 transporter family protein
1970126	1997452	27326	Predicted by at least one method	WP_010277818.1		QTN54_RS10045	1990943	1991905	-1	cation:proton antiporter
1970126	1997452	27326	Predicted by at least one method	WP_105299923.1		QTN54_RS10050	1992472	1994004	-1	ClC family H(+)/Cl(-) exchange transporter
1970126	1997452	27326	Predicted by at least one method	WP_013102144.1		QTN54_RS10055	1994179	1994526	-1	CrcB family protein
1970126	1997452	27326	Predicted by at least one method	WP_010277807.1		QTN54_RS10060	1994523	1994924	-1	CrcB family protein
1970126	1997452	27326	Predicted by at least one method	WP_010277799.1		QTN54_RS10065	1996054	1996617	1	recombinase family protein
1970126	1997452	27326	Predicted by at least one method	WP_010277795.1		QTN54_RS10070	1996826	1997080	1	transposase
1970126	1997452	27326	Predicted by at least one method	WP_128684604.1		QTN54_RS10075	1997099	1997452	1	hypothetical protein

## Sheet: Wikim19
Island start	Island end	Length	Method	Gene name	Gene ID	Locus	Gene start	Gene end	Strand	Product	External Annotations
605773	611767	5994	Predicted by at least one method	WP_042252835.1		GWG51_RS03150	605773	606441	1	hypothetical protein
605773	611767	5994	Predicted by at least one method	WP_048592869.1		GWG51_RS03155	606428	607717	1	hypothetical protein
605773	611767	5994	Predicted by at least one method	WP_080968835.1		GWG51_RS03160	607782	608579	1	nucleotide-binding protein
605773	611767	5994	Predicted by at least one method	WP_048592870.1		GWG51_RS03165	608594	609454	1	hypothetical protein
605773	611767	5994	Predicted by at least one method	WP_011679456.1		GWG51_RS03170	609653	609823	-1	hypothetical protein
605773	611767	5994	Predicted by at least one method	WP_004164379.1		GWG51_RS03175	610773	611000	1	CsbD family protein
605773	611767	5994	Predicted by at least one method	WP_048592871.1	recU	GWG51_RS03180	611153	611767	1	Holliday junction resolvase RecU
892540	921921	29381	Predicted by at least one method	WP_155403328.1		GWG51_RS04525	892540	892917	1	hypothetical protein
892540	921921	29381	Predicted by at least one method	WP_048592981.1		GWG51_RS04530	892928	893845	-1	IS30-like element IS1070 family transposase
892540	921921	29381	Predicted by at least one method	WP_048592982.1		GWG51_RS04535	893995	894405	1	hypothetical protein
892540	921921	29381	Predicted by at least one method	WP_048592983.1		GWG51_RS04540	894405	894776	1	hypothetical protein
892540	921921	29381	Predicted by at least one method	WP_048592984.1		GWG51_RS04545	894912	896090	1	IS30 family transposase
892540	921921	29381	Predicted by at least one method	WP_004915859.1		GWG51_RS04550	896698	896931	1	helix-turn-helix transcriptional regulator
892540	921921	29381	Predicted by at least one method	WP_080968839.1		GWG51_RS04555	896921	897892	1	replication initiator protein A
892540	921921	29381	Predicted by at least one method	WP_048592985.1		GWG51_RS04560	897920	898195	1	hypothetical protein
892540	921921	29381	Predicted by at least one method	WP_048592986.1		GWG51_RS04565	898164	898520	1	hypothetical protein
892540	921921	29381	Predicted by at least one method	WP_048592987.1		GWG51_RS04570	898510	898944	1	single-stranded DNA-binding protein
892540	921921	29381	Predicted by at least one method	WP_048592988.1		GWG51_RS04575	898949	899917	1	hypothetical protein
892540	921921	29381	Predicted by at least one method	WP_048592989.1		GWG51_RS04580	900125	900502	1	hypothetical protein
892540	921921	29381	Predicted by at least one method	WP_048592990.1		GWG51_RS04585	900518	901303	1	DNA/RNA non-specific endonuclease
892540	921921	29381	Predicted by at least one method	WP_048592991.1		GWG51_RS04590	901304	902017	1	hypothetical protein
892540	921921	29381	Predicted by at least one method	WP_048592992.1		GWG51_RS04595	902007	902312	1	hypothetical protein
892540	921921	29381	Predicted by at least one method	WP_048592993.1	mobP2	GWG51_RS04600	902305	903786	1	MobP2 family relaxase
892540	921921	29381	Predicted by at least one method	WP_021210664.1		GWG51_RS04605	904005	905210	-1	IS110 family transposase
892540	921921	29381	Predicted by at least one method	WP_155403329.1		GWG51_RS04610	905518	906414	1	IS3 family transposase
892540	921921	29381	Predicted by at least one method	WP_249291346.1		GWG51_RS04615	906598	907104	1	LysM domain-containing protein
892540	921921	29381	Predicted by at least one method			GWG51_RS04620	907138	907503	1	HAD-IA family hydrolase
892540	921921	29381	Predicted by at least one method	WP_004912536.1		GWG51_RS04625	907627	908499	1	ATP-binding cassette domain-containing protein
892540	921921	29381	Predicted by at least one method	WP_004906677.1		GWG51_RS04630	908496	909242	1	hypothetical protein
892540	921921	29381	Predicted by at least one method	WP_004912540.1		GWG51_RS04635	909303	909770	1	LytTR family DNA-binding domain-containing protein
892540	921921	29381	Predicted by at least one method	WP_004912544.1		GWG51_RS04640	909781	910149	1	DUF3021 family protein
892540	921921	29381	Predicted by at least one method	WP_004912547.1		GWG51_RS04645	910334	910474	-1	hypothetical protein
892540	921921	29381	Predicted by at least one method	WP_233127297.1		GWG51_RS09255	910683	910832	-1	hypothetical protein
892540	921921	29381	Predicted by at least one method	WP_004916084.1		GWG51_RS04655	910843	911187	-1	hypothetical protein
892540	921921	29381	Predicted by at least one method	WP_048592309.1		GWG51_RS04660	911459	911734	1	transposase
892540	921921	29381	Predicted by at least one method			GWG51_RS04665	911734	912561	1	IS3 family transposase
892540	921921	29381	Predicted by at least one method	WP_242843717.1		GWG51_RS04670	912594	913190	-1	IS110 family transposase
892540	921921	29381	Predicted by at least one method	WP_048593006.1	pcp	GWG51_RS04675	913490	914137	1	pyroglutamyl-peptidase I
892540	921921	29381	Predicted by at least one method	WP_048593007.1		GWG51_RS04680	914196	915113	-1	IS30 family transposase
892540	921921	29381	Predicted by at least one method	WP_048593008.1		GWG51_RS04685	915689	915955	1	GNAT family N-acetyltransferase
892540	921921	29381	Predicted by at least one method	WP_013102191.1		GWG51_RS04695	916249	916353	1	putative holin-like toxin
892540	921921	29381	Predicted by at least one method	WP_048593009.1		GWG51_RS04700	916575	917897	1	Y-family DNA polymerase
892540	921921	29381	Predicted by at least one method	WP_048593010.1		GWG51_RS04705	917890	918258	1	hypothetical protein
892540	921921	29381	Predicted by at least one method	WP_013102188.1		GWG51_RS04710	918255	918509	1	hypothetical protein
892540	921921	29381	Predicted by at least one method	WP_013102187.1		GWG51_RS04715	918631	918885	-1	hypothetical protein
892540	921921	29381	Predicted by at least one method	WP_048593011.1		GWG51_RS04720	918915	919238	-1	hypothetical protein
892540	921921	29381	Predicted by at least one method	WP_048593012.1		GWG51_RS04725	919219	919449	-1	hypothetical protein
892540	921921	29381	Predicted by at least one method	WP_002814570.1		GWG51_RS04730	919896	920114	-1	hypothetical protein
892540	921921	29381	Predicted by at least one method	WP_004901791.1		GWG51_RS04735	920125	920337	-1	hypothetical protein
892540	921921	29381	Predicted by at least one method	WP_002814575.1		GWG51_RS04740	920330	920773	-1	hypothetical protein
892540	921921	29381	Predicted by at least one method	WP_021210375.1		GWG51_RS04745	920773	921111	-1	hypothetical protein
892540	921921	29381	Predicted by at least one method	WP_048593013.1		GWG51_RS04750	921351	921563	-1	hypothetical protein
892540	921921	29381	Predicted by at least one method	WP_048593014.1		GWG51_RS04755	921550	921921	-1	hypothetical protein
936171	956080	19909	Predicted by at least one method	WP_048593027.1		GWG51_RS04825	936171	938126	1	type IV secretory pathway, VirB4 protein
936171	956080	19909	Predicted by at least one method	WP_048593028.1		GWG51_RS04830	938128	938322	1	hypothetical protein
936171	956080	19909	Predicted by at least one method	WP_048593029.1		GWG51_RS04835	938326	939576	1	phage tail tip lysozyme
936171	956080	19909	Predicted by at least one method	WP_048593030.1		GWG51_RS04840	939589	940014	1	thioredoxin family protein
936171	956080	19909	Predicted by at least one method	WP_048593031.1		GWG51_RS04845	940017	940574	1	hypothetical protein
936171	956080	19909	Predicted by at least one method	WP_048593032.1		GWG51_RS04850	940577	941173	1	hypothetical protein
936171	956080	19909	Predicted by at least one method	WP_048593033.1		GWG51_RS04855	941542	942459	1	IS30 family transposase
936171	956080	19909	Predicted by at least one method	WP_239384858.1		GWG51_RS04860	942592	942972	1	hypothetical protein
936171	956080	19909	Predicted by at least one method	WP_021210355.1		GWG51_RS04865	943050	943565	-1	nucleoside 2-deoxyribosyltransferase
936171	956080	19909	Predicted by at least one method	WP_048593034.1		GWG51_RS04870	944007	944396	1	hypothetical protein
936171	956080	19909	Predicted by at least one method	WP_048593035.1		GWG51_RS04875	944412	946547	1	hypothetical protein
936171	956080	19909	Predicted by at least one method	WP_048593036.1		GWG51_RS04880	946558	947439	1	sortase
936171	956080	19909	Predicted by at least one method	WP_048593037.1		GWG51_RS04885	947682	949166	1	LPXTG cell wall anchor domain-containing protein
936171	956080	19909	Predicted by at least one method	WP_048593038.1		GWG51_RS04890	949892	950917	1	IS30 family transposase
936171	956080	19909	Predicted by at least one method	WP_048592303.1		GWG51_RS04895	951183	952100	1	IS30-like element IS1070 family transposase
936171	956080	19909	Predicted by at least one method	WP_048592977.1		GWG51_RS04900	952551	953468	-1	IS30-like element IS1070 family transposase
936171	956080	19909	Predicted by at least one method	WP_048593039.1		GWG51_RS04905	953592	953936	1	HAD-IIIA family hydrolase
936171	956080	19909	Predicted by at least one method	WP_048593040.1		GWG51_RS04910	953979	954317	-1	ASCH domain-containing protein
936171	956080	19909	Predicted by at least one method	WP_048593041.1		GWG51_RS04915	954370	954984	-1	cadmium resistance transporter
936171	956080	19909	Predicted by at least one method	WP_048592981.1		GWG51_RS04920	955163	956080	1	IS30-like element IS1070 family transposase
1083599	1095567	11968	Predicted by at least one method	WP_048592174.1	epsC	GWG51_RS05585	1083599	1084093	1	serine O-acetyltransferase EpsC
1083599	1095567	11968	Predicted by at least one method	WP_048592170.1		GWG51_RS05590	1084411	1085214	-1	IS3 family transposase
1083599	1095567	11968	Predicted by at least one method	WP_048592175.1		GWG51_RS05595	1085223	1085483	-1	transposase
1083599	1095567	11968	Predicted by at least one method	WP_010292079.1		GWG51_RS05600	1085750	1086172	1	DUF722 domain-containing protein
1083599	1095567	11968	Predicted by at least one method	WP_048592176.1		GWG51_RS05605	1086913	1087449	1	DUF308 domain-containing protein
1083599	1095567	11968	Predicted by at least one method	WP_048592171.1		GWG51_RS05610	1087617	1087859	1	transposase
1083599	1095567	11968	Predicted by at least one method	WP_048592170.1		GWG51_RS05615	1087905	1088708	1	IS3 family transposase
1083599	1095567	11968	Predicted by at least one method	WP_053079864.1		GWG51_RS05620	1088774	1089211	1	S24 family peptidase
1083599	1095567	11968	Predicted by at least one method	WP_048592177.1		GWG51_RS05625	1089278	1089883	1	Ltp family lipoprotein
1083599	1095567	11968	Predicted by at least one method	WP_048592178.1		GWG51_RS05630	1090063	1091136	1	site-specific integrase
1083599	1095567	11968	Predicted by at least one method	WP_002814789.1		GWG51_RS05635	1091199	1091474	-1	HU family DNA-binding protein
1083599	1095567	11968	Predicted by at least one method	WP_011680007.1	der	GWG51_RS05640	1091648	1092958	-1	ribosome biogenesis GTPase Der
1083599	1095567	11968	Predicted by at least one method	WP_042253034.1	rpsA	GWG51_RS05645	1093033	1094223	-1	30S ribosomal protein S1
1083599	1095567	11968	Predicted by at least one method	WP_164907664.1	cmk	GWG51_RS05650	1094318	1094995	-1	(d)CMP kinase
1083599	1095567	11968	Predicted by at least one method	WP_048592179.1		GWG51_RS05655	1095010	1095567	-1	hypothetical protein
1127334	1145783	18449	Predicted by at least one method	WP_002814840.1	rpmA	GWG51_RS05805	1127334	1127651	-1	50S ribosomal protein L27
1127334	1145783	18449	Predicted by at least one method	WP_048592201.1	rplU	GWG51_RS05810	1127679	1127978	-1	50S ribosomal protein L21
1127334	1145783	18449	Predicted by at least one method	WP_002814844.1		GWG51_RS05815	1128163	1128744	-1	TetR/AcrR family transcriptional regulator
1127334	1145783	18449	Predicted by at least one method			GWG51_RS05820	1129281	1129540	1	hypothetical protein
1127334	1145783	18449	Predicted by at least one method	WP_048592202.1		GWG51_RS05825	1130058	1130270	1	hypothetical protein
1127334	1145783	18449	Predicted by at least one method			GWG51_RS05830	1130589	1130771	-1	SemiSWEET family transporter
1127334	1145783	18449	Predicted by at least one method	WP_011680038.1		GWG51_RS05840	1131468	1131986	1	hypothetical protein
1127334	1145783	18449	Predicted by at least one method	WP_080968805.1		GWG51_RS05845	1132165	1132698	1	GNAT family N-acetyltransferase
1127334	1145783	18449	Predicted by at least one method		rarD	GWG51_RS05850	1132793	1133683	1	EamA family transporter RarD
1127334	1145783	18449	Predicted by at least one method	WP_223316650.1		GWG51_RS05855	1133938	1134603	1	hypothetical protein
1127334	1145783	18449	Predicted by at least one method	WP_048592204.1		GWG51_RS05860	1134718	1135038	-1	multidrug efflux SMR transporter
1127334	1145783	18449	Predicted by at least one method	WP_242843729.1		GWG51_RS05865	1135081	1136196	-1	hypothetical protein
1127334	1145783	18449	Predicted by at least one method	WP_048592205.1		GWG51_RS05870	1136408	1137325	1	IS30 family transposase
1127334	1145783	18449	Predicted by at least one method	WP_048592206.1		GWG51_RS05875	1137336	1137800	-1	hypothetical protein
1127334	1145783	18449	Predicted by at least one method	WP_010291057.1		GWG51_RS05880	1138169	1138381	1	hypothetical protein
1127334	1145783	18449	Predicted by at least one method	WP_048592207.1	typA	GWG51_RS05890	1138691	1140532	-1	translational GTPase TypA
1127334	1145783	18449	Predicted by at least one method	WP_212638081.1		GWG51_RS05895	1140594	1141382	-1	inositol monophosphatase family protein
1127334	1145783	18449	Predicted by at least one method	WP_002815004.1		GWG51_RS05900	1141379	1141651	-1	UPF0223 family protein
1127334	1145783	18449	Predicted by at least one method	WP_048592209.1	def	GWG51_RS05905	1141707	1142285	1	peptide deformylase
1127334	1145783	18449	Predicted by at least one method	WP_048592210.1		GWG51_RS05910	1142335	1143216	-1	DnaJ C-terminal domain-containing protein
1127334	1145783	18449	Predicted by at least one method	WP_048592211.1	dnaK	GWG51_RS05915	1143280	1145127	-1	molecular chaperone DnaK
1127334	1145783	18449	Predicted by at least one method	WP_048592212.1	grpE	GWG51_RS05920	1145214	1145783	-1	nucleotide exchange factor GrpE
1697164	1710612	13448	Predicted by at least one method	WP_223318848.1		GWG51_RS08700	1697164	1698519	-1	PH domain-containing protein
1697164	1710612	13448	Predicted by at least one method	WP_048592506.1		GWG51_RS08705	1698608	1699099	-1	PH domain-containing protein
1697164	1710612	13448	Predicted by at least one method	WP_048592507.1		GWG51_RS08710	1699221	1699742	-1	PadR family transcriptional regulator
1697164	1710612	13448	Predicted by at least one method	WP_048592508.1		GWG51_RS08715	1699849	1701381	-1	DHA2 family efflux MFS transporter permease subunit
1697164	1710612	13448	Predicted by at least one method	WP_003561820.1		GWG51_RS08720	1701774	1702652	1	IS982-like element ISLpl4 family transposase
1697164	1710612	13448	Predicted by at least one method	WP_158085800.1		GWG51_RS08725	1702981	1703775	-1	IS3 family transposase
1697164	1710612	13448	Predicted by at least one method	WP_048592509.1		GWG51_RS08730	1703808	1704083	-1	transposase
1697164	1710612	13448	Predicted by at least one method	WP_048592510.1		GWG51_RS08735	1704475	1704771	-1	UDP binding domain-containing protein
1697164	1710612	13448	Predicted by at least one method	WP_048592511.1		GWG51_RS08740	1705367	1706560	-1	MFS transporter
1697164	1710612	13448	Predicted by at least one method	WP_048592512.1		GWG51_RS08745	1706656	1707549	1	Rgg/GadR/MutR family transcriptional regulator
1697164	1710612	13448	Predicted by at least one method	WP_048592513.1	ugpC	GWG51_RS08750	1707727	1708833	-1	sn-glycerol-3-phosphate ABC transporter ATP-binding protein UgpC
1697164	1710612	13448	Predicted by at least one method	WP_048592514.1		GWG51_RS08755	1708875	1709609	-1	alpha/beta fold hydrolase
1697164	1710612	13448	Predicted by at least one method	WP_048592515.1		GWG51_RS08760	1709635	1710612	-1	LacI family DNA-binding transcriptional regulator
1777870	1794697	16827	Predicted by at least one method	WP_014325276.1		GWG51_RS09105	1777870	1778493	-1	carbonic anhydrase family protein
1777870	1794697	16827	Predicted by at least one method	WP_048593160.1		GWG51_RS09110	1779508	1781196	1	hypothetical protein
1777870	1794697	16827	Predicted by at least one method	WP_004910766.1		GWG51_RS09115	1781343	1781627	-1	hypothetical protein
1777870	1794697	16827	Predicted by at least one method	WP_048593161.1		GWG51_RS09120	1782009	1782407	-1	hypothetical protein
1777870	1794697	16827	Predicted by at least one method	WP_155403336.1		GWG51_RS09125	1783209	1783382	1	hypothetical protein
1777870	1794697	16827	Predicted by at least one method	WP_048593162.1		GWG51_RS09130	1783741	1784628	1	GRP family sugar transporter
1777870	1794697	16827	Predicted by at least one method	WP_048593163.1		GWG51_RS09135	1784783	1785493	-1	type II CAAX endopeptidase family protein
1777870	1794697	16827	Predicted by at least one method			GWG51_RS09140	1785499	1785645	-1	cysteine peptidase family C39 domain-containing protein
1777870	1794697	16827	Predicted by at least one method	WP_048593165.1		GWG51_RS09145	1785818	1786126	1	hypothetical protein
1777870	1794697	16827	Predicted by at least one method	WP_002816061.1		GWG51_RS09150	1786585	1786776	-1	hypothetical protein
1777870	1794697	16827	Predicted by at least one method	WP_002816062.1		GWG51_RS09155	1787112	1787297	-1	hypothetical protein
1777870	1794697	16827	Predicted by at least one method	WP_053079887.1		GWG51_RS09160	1788174	1788548	-1	hypothetical protein
1777870	1794697	16827	Predicted by at least one method	WP_223346981.1		GWG51_RS09165	1788791	1789738	1	transposase
1777870	1794697	16827	Predicted by at least one method	WP_048593168.1		GWG51_RS09170	1790195	1794697	-1	S8 family serine peptidase
1782638	1787007	4369	Predicted by at least one method	WP_155403336.1		GWG51_RS09125	1783209	1783382	1	hypothetical protein
1782638	1787007	4369	Predicted by at least one method	WP_048593162.1		GWG51_RS09130	1783741	1784628	1	GRP family sugar transporter
1782638	1787007	4369	Predicted by at least one method	WP_048593163.1		GWG51_RS09135	1784783	1785493	-1	type II CAAX endopeptidase family protein
1782638	1787007	4369	Predicted by at least one method			GWG51_RS09140	1785499	1785645	-1	cysteine peptidase family C39 domain-containing protein
1782638	1787007	4369	Predicted by at least one method	WP_048593165.1		GWG51_RS09145	1785818	1786126	1	hypothetical protein
1782638	1787007	4369	Predicted by at least one method	WP_002816061.1		GWG51_RS09150	1786585	1786776	-1	hypothetical protein
1787112	1795516	8404	Predicted by at least one method	WP_002816062.1		GWG51_RS09155	1787112	1787297	-1	hypothetical protein
1787112	1795516	8404	Predicted by at least one method	WP_053079887.1		GWG51_RS09160	1788174	1788548	-1	hypothetical protein
1787112	1795516	8404	Predicted by at least one method	WP_223346981.1		GWG51_RS09165	1788791	1789738	1	transposase
1787112	1795516	8404	Predicted by at least one method	WP_048593168.1		GWG51_RS09170	1790195	1794697	-1	S8 family serine peptidase
1787112	1795516	8404	Predicted by at least one method	WP_048593169.1		GWG51_RS09175	1795064	1795516	-1	replication initiation protein

## Sheet: Wikim32
Island start	Island end	Length	Method	Gene name	Gene ID	Locus	Gene start	Gene end	Strand	Product	External Annotations
386213	428112	41899	Predicted by at least one method	WP_216988380.1		EZV74_RS02315	386213	386686	-1	holin
386213	428112	41899	Predicted by at least one method	WP_096639474.1		EZV74_RS02320	386696	387787	-1	GH25 family lysozyme
386213	428112	41899	Predicted by at least one method	WP_096639475.1		EZV74_RS02325	387791	388015	-1	hypothetical protein
386213	428112	41899	Predicted by at least one method	WP_114666098.1		EZV74_RS02330	388033	388839	-1	hypothetical protein
386213	428112	41899	Predicted by at least one method	WP_216988381.1		EZV74_RS02335	388851	389942	-1	hypothetical protein
386213	428112	41899	Predicted by at least one method	WP_216988382.1		EZV74_RS02340	389939	390364	-1	hypothetical protein
386213	428112	41899	Predicted by at least one method	WP_216988383.1		EZV74_RS02345	390415	390648	-1	hypothetical protein
386213	428112	41899	Predicted by at least one method	WP_160215157.1		EZV74_RS02350	390648	390797	-1	hypothetical protein
386213	428112	41899	Predicted by at least one method	WP_216988384.1		EZV74_RS02355	390811	395250	-1	hypothetical protein
386213	428112	41899	Predicted by at least one method	WP_254204900.1		EZV74_RS02360	395268	396386	-1	phage distal tail protein domain-containing protein
386213	428112	41899	Predicted by at least one method	WP_216988385.1		EZV74_RS02365	396446	401659	-1	phage tail tape measure protein
386213	428112	41899	Predicted by at least one method	WP_011680280.1		EZV74_RS02375	401878	402282	-1	phage tail tube assembly chaperone
386213	428112	41899	Predicted by at least one method	WP_096639483.1		EZV74_RS02380	402623	403258	-1	phage tail protein
386213	428112	41899	Predicted by at least one method	WP_010292990.1		EZV74_RS02385	403262	403636	-1	DUF806 family protein
386213	428112	41899	Predicted by at least one method	WP_096639484.1		EZV74_RS02390	403636	404052	-1	HK97 gp10 family phage protein
386213	428112	41899	Predicted by at least one method	WP_096639485.1		EZV74_RS02395	404042	404413	-1	phage head closure protein
386213	428112	41899	Predicted by at least one method	WP_096639486.1		EZV74_RS02400	404406	404738	-1	head-tail connector protein
386213	428112	41899	Predicted by at least one method	WP_216988386.1		EZV74_RS02405	404749	405912	-1	phage major capsid protein
386213	428112	41899	Predicted by at least one method	WP_011680285.1		EZV74_RS02410	405923	406612	-1	head maturation protease, ClpP-related
386213	428112	41899	Predicted by at least one method	WP_096639489.1		EZV74_RS02415	406609	407751	-1	phage portal protein
386213	428112	41899	Predicted by at least one method	WP_096639490.1		EZV74_RS02420	407756	407944	-1	hypothetical protein
386213	428112	41899	Predicted by at least one method	WP_216988387.1		EZV74_RS02425	407941	409821	-1	terminase TerL endonuclease subunit
386213	428112	41899	Predicted by at least one method	WP_096639491.1		EZV74_RS02430	409808	410329	-1	phage terminase small subunit P27 family
386213	428112	41899	Predicted by at least one method	WP_011680289.1		EZV74_RS02435	410577	410750	-1	hypothetical protein
386213	428112	41899	Predicted by at least one method	WP_011680290.1		EZV74_RS02440	410844	411284	-1	HNH endonuclease
386213	428112	41899	Predicted by at least one method	WP_011680291.1		EZV74_RS02445	411380	411688	-1	hypothetical protein
386213	428112	41899	Predicted by at least one method	WP_010280522.1		EZV74_RS02450	411755	411955	-1	hypothetical protein
386213	428112	41899	Predicted by at least one method	WP_010280523.1		EZV74_RS02455	412014	412475	-1	hypothetical protein
386213	428112	41899	Predicted by at least one method	WP_011680292.1		EZV74_RS02460	412569	413258	-1	hypothetical protein
386213	428112	41899	Predicted by at least one method	WP_216988388.1		EZV74_RS02465	413322	413639	-1	hypothetical protein
386213	428112	41899	Predicted by at least one method	WP_010292058.1		EZV74_RS02470	413686	413883	-1	hypothetical protein
386213	428112	41899	Predicted by at least one method	WP_011680294.1		EZV74_RS02475	413944	414198	-1	hypothetical protein
386213	428112	41899	Predicted by at least one method	WP_010292084.1		EZV74_RS10980	414612	414737	-1	hypothetical protein
386213	428112	41899	Predicted by at least one method	WP_010292081.1		EZV74_RS02480	414734	415312	-1	hypothetical protein
386213	428112	41899	Predicted by at least one method	WP_216988389.1		EZV74_RS02485	415431	415853	-1	DUF722 domain-containing protein
386213	428112	41899	Predicted by at least one method	WP_216988390.1		EZV74_RS02490	416109	416276	-1	hypothetical protein
386213	428112	41899	Predicted by at least one method	WP_216988391.1		EZV74_RS02495	416273	416713	-1	hypothetical protein
386213	428112	41899	Predicted by at least one method	WP_025268419.1		EZV74_RS02500	416716	417114	-1	hypothetical protein
386213	428112	41899	Predicted by at least one method	WP_102753474.1		EZV74_RS02505	417107	417328	-1	hypothetical protein
386213	428112	41899	Predicted by at least one method	WP_216988392.1		EZV74_RS02510	417447	418148	-1	putative HNHc nuclease
386213	428112	41899	Predicted by at least one method	WP_111303459.1		EZV74_RS02515	418304	419077	-1	AAA family ATPase
386213	428112	41899	Predicted by at least one method	WP_105296200.1		EZV74_RS02520	419074	419901	-1	phage replisome organizer N-terminal domain-containing protein
386213	428112	41899	Predicted by at least one method	WP_216988393.1		EZV74_RS02525	420040	420696	-1	hypothetical protein
386213	428112	41899	Predicted by at least one method	WP_216988394.1		EZV74_RS02530	420693	421607	-1	recombinase RecT
386213	428112	41899	Predicted by at least one method	WP_254204901.1		EZV74_RS02535	421610	421948	-1	hypothetical protein
386213	428112	41899	Predicted by at least one method	WP_216988396.1		EZV74_RS02540	422041	422244	-1	helix-turn-helix transcriptional regulator
386213	428112	41899	Predicted by at least one method	WP_096639504.1		EZV74_RS02545	422373	422534	1	YjzC family protein
386213	428112	41899	Predicted by at least one method	WP_216988397.1		EZV74_RS02550	422684	422848	-1	hypothetical protein
386213	428112	41899	Predicted by at least one method	WP_216988398.1		EZV74_RS02555	422860	423585	-1	phage antirepressor KilAC domain-containing protein
386213	428112	41899	Predicted by at least one method	WP_011680304.1		EZV74_RS02560	423591	423833	-1	hypothetical protein
386213	428112	41899	Predicted by at least one method	WP_216988399.1		EZV74_RS02565	423921	424127	1	hypothetical protein
386213	428112	41899	Predicted by at least one method	WP_216988400.1		EZV74_RS02570	424124	424270	-1	hypothetical protein
386213	428112	41899	Predicted by at least one method	WP_150288668.1		EZV74_RS02575	424288	424503	-1	hypothetical protein
386213	428112	41899	Predicted by at least one method	WP_114666128.1		EZV74_RS02580	424758	425096	1	helix-turn-helix domain-containing protein
386213	428112	41899	Predicted by at least one method	WP_114666129.1		EZV74_RS02585	425100	425537	1	hypothetical protein
386213	428112	41899	Predicted by at least one method	WP_114666130.1		EZV74_RS02590	425585	426319	1	DUF4190 domain-containing protein
386213	428112	41899	Predicted by at least one method	WP_129870296.1		EZV74_RS02595	426497	427543	1	tyrosine-type recombinase/integrase
386213	428112	41899	Predicted by at least one method	WP_010286910.1		EZV74_RS02600	427723	428112	-1	DUF805 domain-containing protein
1841710	1862290	20580	Predicted by at least one method	WP_135400471.1		EZV74_RS09635	1841710	1842492	1	hypothetical protein
1841710	1862290	20580	Predicted by at least one method	WP_011679761.1		EZV74_RS09640	1842756	1844789	1	KUP/HAK/KT family potassium transporter
1841710	1862290	20580	Predicted by at least one method	WP_367304929.1		EZV74_RS11020	1844909	1845133	1	hypothetical protein
1841710	1862290	20580	Predicted by at least one method	WP_216988222.1	uasX	EZV74_RS09645	1845169	1846098	1	serine-rich aggregation substance UasX
1841710	1862290	20580	Predicted by at least one method			EZV74_RS11025	1846134	1847082	1	conjugal transfer protein
1841710	1862290	20580	Predicted by at least one method	WP_010385861.1		EZV74_RS09655	1847098	1847325	1	TcpD family membrane protein
1841710	1862290	20580	Predicted by at least one method	WP_216988223.1		EZV74_RS09660	1847327	1847695	1	hypothetical protein
1841710	1862290	20580	Predicted by at least one method	WP_216988224.1		EZV74_RS09665	1847830	1848384	1	alanyl-tRNA synthetase
1841710	1862290	20580	Predicted by at least one method	WP_216988462.1		EZV74_RS09670	1848447	1850480	1	CD3337/EF1877 family mobilome membrane protein
1841710	1862290	20580	Predicted by at least one method	WP_216988225.1		EZV74_RS09675	1850480	1851652	1	phage tail tip lysozyme
1841710	1862290	20580	Predicted by at least one method	WP_216988226.1		EZV74_RS09680	1851668	1852192	1	hypothetical protein
1841710	1862290	20580	Predicted by at least one method	WP_216988227.1		EZV74_RS09685	1852182	1852748	1	hypothetical protein
1841710	1862290	20580	Predicted by at least one method	WP_135400532.1		EZV74_RS09690	1852761	1853219	1	thioredoxin domain-containing protein
1841710	1862290	20580	Predicted by at least one method	WP_216988228.1		EZV74_RS09695	1853248	1855746	1	ATP-binding protein
1841710	1862290	20580	Predicted by at least one method	WP_216988229.1		EZV74_RS09700	1855760	1856095	1	hypothetical protein
1841710	1862290	20580	Predicted by at least one method	WP_216988230.1		EZV74_RS09705	1856082	1856426	1	hypothetical protein
1841710	1862290	20580	Predicted by at least one method	WP_114666259.1		EZV74_RS09710	1856419	1856676	1	hypothetical protein
1841710	1862290	20580	Predicted by at least one method	WP_254204887.1		EZV74_RS09715	1856753	1857193	-1	hypothetical protein
1841710	1862290	20580	Predicted by at least one method	WP_010385840.1		EZV74_RS09720	1857313	1857807	1	PASTA domain-containing protein
1841710	1862290	20580	Predicted by at least one method	WP_216988231.1		EZV74_RS09725	1857828	1859207	1	cell division protein FtsK
1841710	1862290	20580	Predicted by at least one method	WP_216988232.1		EZV74_RS09730	1859229	1859774	-1	alpha/beta hydrolase
1841710	1862290	20580	Predicted by at least one method	WP_216988233.1		EZV74_RS09735	1859828	1860499	-1	type 1 glutamine amidotransferase
1841710	1862290	20580	Predicted by at least one method	WP_216988234.1		EZV74_RS09740	1860867	1861898	-1	AbiH family protein
1841710	1862290	20580	Predicted by at least one method	WP_216988235.1		EZV74_RS09745	1861994	1862290	1	hypothetical protein
1869243	1878404	9161	Predicted by at least one method	WP_216988242.1		EZV74_RS09780	1869243	1869617	1	hypothetical protein
1869243	1878404	9161	Predicted by at least one method	WP_216988243.1		EZV74_RS09785	1869755	1870933	1	IS30 family transposase
1869243	1878404	9161	Predicted by at least one method	WP_025268124.1		EZV74_RS09790	1871756	1872391	-1	YdcF family protein
1869243	1878404	9161	Predicted by at least one method	WP_240742619.1		EZV74_RS09795	1872699	1872977	-1	hypothetical protein
1869243	1878404	9161	Predicted by at least one method	WP_276605402.1		EZV74_RS11000	1873216	1873347	-1	hypothetical protein
1869243	1878404	9161	Predicted by at least one method	WP_135400248.1		EZV74_RS09805	1873532	1876723	-1	SIR2 family protein
1869243	1878404	9161	Predicted by at least one method	WP_011679869.1		EZV74_RS09810	1877357	1877830	-1	NUDIX hydrolase
1869243	1878404	9161	Predicted by at least one method	WP_216988244.1		EZV74_RS09815	1877847	1878404	1	HAD-IIIA family hydrolase
2015702	2040077	24375	Predicted by at least one method	WP_367304930.1		EZV74_RS11030	2015702	2015998	-1	helicase HerA-like domain-containing protein
2015702	2040077	24375	Predicted by at least one method	WP_216988286.1		EZV74_RS10545	2016050	2016184	-1	IS3 family transposase
2015702	2040077	24375	Predicted by at least one method	WP_216988287.1		EZV74_RS10550	2016273	2017409	-1	GIY-YIG nuclease family protein
2015702	2040077	24375	Predicted by at least one method	WP_014975081.1		EZV74_RS00295	2019256	2019813	-1	recombinase family protein
2015702	2040077	24375	Predicted by at least one method			EZV74_RS00290	2020070	2020186	-1	transposase
2015702	2040077	24375	Predicted by at least one method	WP_216988110.1		EZV74_RS00285	2020390	2020908	1	hypothetical protein
2015702	2040077	24375	Predicted by at least one method	WP_216988109.1		EZV74_RS00280	2021032	2021265	1	hypothetical protein
2015702	2040077	24375	Predicted by at least one method			EZV74_RS00275	2021306	2022127	-1	IS3 family transposase
2015702	2040077	24375	Predicted by at least one method	WP_216988108.1		EZV74_RS00270	2022133	2022408	-1	transposase
2015702	2040077	24375	Predicted by at least one method	WP_254204881.1		EZV74_RS00265	2022514	2023158	1	glycosyltransferase family 8 protein
2015702	2040077	24375	Predicted by at least one method	WP_216988107.1		EZV74_RS00260	2023450	2023857	1	CidA/LrgA family protein
2015702	2040077	24375	Predicted by at least one method	WP_216988106.1		EZV74_RS00255	2023876	2024622	1	LrgB family protein
2015702	2040077	24375	Predicted by at least one method	WP_216988105.1	spxB	EZV74_RS00250	2024814	2026634	1	pyruvate oxidase
2015702	2040077	24375	Predicted by at least one method	WP_216988104.1		EZV74_RS00245	2026767	2027438	1	type 1 glutamine amidotransferase
2015702	2040077	24375	Predicted by at least one method	WP_216988103.1		EZV74_RS00240	2027491	2028036	1	alpha/beta hydrolase
2015702	2040077	24375	Predicted by at least one method	WP_216988102.1		EZV74_RS00235	2028171	2028605	1	GNAT family N-acetyltransferase
2015702	2040077	24375	Predicted by at least one method	WP_068226413.1		EZV74_RS00230	2028758	2029033	1	transposase
2015702	2040077	24375	Predicted by at least one method			EZV74_RS00225	2029039	2029860	1	IS3 family transposase
2015702	2040077	24375	Predicted by at least one method	WP_216988101.1		EZV74_RS00220	2029806	2030156	1	hypothetical protein
2015702	2040077	24375	Predicted by at least one method	WP_216988100.1		EZV74_RS00215	2030293	2031441	1	helix-turn-helix domain-containing protein
2015702	2040077	24375	Predicted by at least one method	WP_140683465.1		EZV74_RS00210	2031612	2033153	1	hypothetical protein
2015702	2040077	24375	Predicted by at least one method	WP_004906327.1		EZV74_RS00205	2033379	2033699	-1	hypothetical protein
2015702	2040077	24375	Predicted by at least one method	WP_051586149.1		EZV74_RS00200	2033692	2034540	-1	ParA family protein
2015702	2040077	24375	Predicted by at least one method	WP_254204880.1		EZV74_RS10815	2035626	2036300	-1	ImmA/IrrE family metallo-endopeptidase
2015702	2040077	24375	Predicted by at least one method	WP_216988099.1		EZV74_RS00190	2036300	2036686	-1	helix-turn-helix domain-containing protein
2015702	2040077	24375	Predicted by at least one method	WP_024047527.1		EZV74_RS00185	2037405	2037554	1	hypothetical protein
2015702	2040077	24375	Predicted by at least one method	WP_014335278.1		EZV74_RS00180	2037589	2037738	1	hypothetical protein
2015702	2040077	24375	Predicted by at least one method	WP_216988098.1		EZV74_RS00175	2037820	2038527	1	hypothetical protein
2015702	2040077	24375	Predicted by at least one method	WP_216988097.1		EZV74_RS00170	2038549	2038995	1	hypothetical protein
2015702	2040077	24375	Predicted by at least one method	WP_216988096.1		EZV74_RS00165	2038989	2040077	1	cell division protein FtsK
2015702	2040077	24375	Predicted by at least one method	WP_014335270.1		EZV74_RS00005	2018583	2066710	1	co-chaperone YbbN
2018583	2071032	52449	Predicted by at least one method	WP_014975081.1		EZV74_RS00295	2019256	2019813	-1	recombinase family protein
2018583	2071032	52449	Predicted by at least one method			EZV74_RS00290	2020070	2020186	-1	transposase
2018583	2071032	52449	Predicted by at least one method	WP_216988110.1		EZV74_RS00285	2020390	2020908	1	hypothetical protein
2018583	2071032	52449	Predicted by at least one method	WP_216988109.1		EZV74_RS00280	2021032	2021265	1	hypothetical protein
2018583	2071032	52449	Predicted by at least one method			EZV74_RS00275	2021306	2022127	-1	IS3 family transposase
2018583	2071032	52449	Predicted by at least one method	WP_216988108.1		EZV74_RS00270	2022133	2022408	-1	transposase
2018583	2071032	52449	Predicted by at least one method	WP_254204881.1		EZV74_RS00265	2022514	2023158	1	glycosyltransferase family 8 protein
2018583	2071032	52449	Predicted by at least one method	WP_216988107.1		EZV74_RS00260	2023450	2023857	1	CidA/LrgA family protein
2018583	2071032	52449	Predicted by at least one method	WP_216988106.1		EZV74_RS00255	2023876	2024622	1	LrgB family protein
2018583	2071032	52449	Predicted by at least one method	WP_216988105.1	spxB	EZV74_RS00250	2024814	2026634	1	pyruvate oxidase
2018583	2071032	52449	Predicted by at least one method	WP_216988104.1		EZV74_RS00245	2026767	2027438	1	type 1 glutamine amidotransferase
2018583	2071032	52449	Predicted by at least one method	WP_216988103.1		EZV74_RS00240	2027491	2028036	1	alpha/beta hydrolase
2018583	2071032	52449	Predicted by at least one method	WP_216988102.1		EZV74_RS00235	2028171	2028605	1	GNAT family N-acetyltransferase
2018583	2071032	52449	Predicted by at least one method	WP_068226413.1		EZV74_RS00230	2028758	2029033	1	transposase
2018583	2071032	52449	Predicted by at least one method			EZV74_RS00225	2029039	2029860	1	IS3 family transposase
2018583	2071032	52449	Predicted by at least one method	WP_216988101.1		EZV74_RS00220	2029806	2030156	1	hypothetical protein
2018583	2071032	52449	Predicted by at least one method	WP_216988100.1		EZV74_RS00215	2030293	2031441	1	helix-turn-helix domain-containing protein
2018583	2071032	52449	Predicted by at least one method	WP_140683465.1		EZV74_RS00210	2031612	2033153	1	hypothetical protein
2018583	2071032	52449	Predicted by at least one method	WP_004906327.1		EZV74_RS00205	2033379	2033699	-1	hypothetical protein
2018583	2071032	52449	Predicted by at least one method	WP_051586149.1		EZV74_RS00200	2033692	2034540	-1	ParA family protein
2018583	2071032	52449	Predicted by at least one method	WP_254204880.1		EZV74_RS10815	2035626	2036300	-1	ImmA/IrrE family metallo-endopeptidase
2018583	2071032	52449	Predicted by at least one method	WP_216988099.1		EZV74_RS00190	2036300	2036686	-1	helix-turn-helix domain-containing protein
2018583	2071032	52449	Predicted by at least one method	WP_024047527.1		EZV74_RS00185	2037405	2037554	1	hypothetical protein
2018583	2071032	52449	Predicted by at least one method	WP_014335278.1		EZV74_RS00180	2037589	2037738	1	hypothetical protein
2018583	2071032	52449	Predicted by at least one method	WP_216988098.1		EZV74_RS00175	2037820	2038527	1	hypothetical protein
2018583	2071032	52449	Predicted by at least one method	WP_216988097.1		EZV74_RS00170	2038549	2038995	1	hypothetical protein
2018583	2071032	52449	Predicted by at least one method	WP_216988096.1		EZV74_RS00165	2038989	2040077	1	cell division protein FtsK
2018583	2071032	52449	Predicted by at least one method	WP_002816174.1		EZV74_RS00160	2040500	2040817	1	hypothetical protein
2018583	2071032	52449	Predicted by at least one method	WP_216988095.1		EZV74_RS00155	2040798	2041982	1	replication initiation factor domain-containing protein
2018583	2071032	52449	Predicted by at least one method	WP_216988094.1		EZV74_RS00150	2042008	2042307	1	hypothetical protein
2018583	2071032	52449	Predicted by at least one method	WP_216988124.1		EZV74_RS00145	2042312	2043283	1	conjugal transfer protein
2018583	2071032	52449	Predicted by at least one method	WP_014975110.1		EZV74_RS00140	2043296	2043559	1	TcpD family membrane protein
2018583	2071032	52449	Predicted by at least one method	WP_216988123.1		EZV74_RS00135	2043561	2043995	1	TcpE family conjugal transfer membrane protein
2018583	2071032	52449	Predicted by at least one method	WP_216988122.1	uasX	EZV74_RS00130	2044053	2045147	1	serine-rich aggregation substance UasX
2018583	2071032	52449	Predicted by at least one method	WP_216988121.1		EZV74_RS00125	2045179	2045700	1	antirestriction protein ArdA
2018583	2071032	52449	Predicted by at least one method	WP_216988120.1		EZV74_RS00120	2045954	2048476	1	ATP-binding protein
2018583	2071032	52449	Predicted by at least one method	WP_004903361.1		EZV74_RS00115	2048595	2048699	1	putative holin-like toxin
2018583	2071032	52449	Predicted by at least one method	WP_216988119.1		EZV74_RS00110	2048852	2050924	1	CD3337/EF1877 family mobilome membrane protein
2018583	2071032	52449	Predicted by at least one method	WP_036086707.1		EZV74_RS00105	2050921	2051319	1	thioredoxin family protein
2018583	2071032	52449	Predicted by at least one method	WP_216988118.1		EZV74_RS00100	2051339	2051863	1	hypothetical protein
2018583	2071032	52449	Predicted by at least one method	WP_216988117.1		EZV74_RS00095	2051866	2052405	1	hypothetical protein
2018583	2071032	52449	Predicted by at least one method	WP_216988116.1		EZV74_RS00090	2052395	2053024	1	hypothetical protein
2018583	2071032	52449	Predicted by at least one method	WP_216988115.1		EZV74_RS00085	2053070	2054329	1	phage tail tip lysozyme
2018583	2071032	52449	Predicted by at least one method	WP_216988114.1		EZV74_RS00080	2054346	2055011	1	hypothetical protein
2018583	2071032	52449	Predicted by at least one method	WP_224143989.1		EZV74_RS00075	2055065	2055400	1	type II toxin-antitoxin system RelB/DinJ family antitoxin
2018583	2071032	52449	Predicted by at least one method	WP_014335260.1		EZV74_RS00070	2055397	2055741	1	type II toxin-antitoxin system PemK/MazF family toxin
2018583	2071032	52449	Predicted by at least one method	WP_014335261.1		EZV74_RS00065	2055856	2056158	1	hypothetical protein
2018583	2071032	52449	Predicted by at least one method			EZV74_RS00060	2056122	2056217	1	IS30 family transposase
2018583	2071032	52449	Predicted by at least one method	WP_014335262.1		EZV74_RS00055	2056176	2056367	-1	hypothetical protein
2018583	2071032	52449	Predicted by at least one method	WP_014335263.1		EZV74_RS00050	2056518	2056934	1	Lrp/AsnC family transcriptional regulator
2018583	2071032	52449	Predicted by at least one method	WP_216988113.1		EZV74_RS00045	2056950	2059457	1	ATP-binding cassette domain-containing protein
2018583	2071032	52449	Predicted by at least one method	WP_010276702.1	trxA	EZV74_RS00040	2059580	2059906	1	thioredoxin
2018583	2071032	52449	Predicted by at least one method	WP_216988112.1		EZV74_RS00035	2059952	2061559	1	FAD-dependent oxidoreductase
2018583	2071032	52449	Predicted by at least one method	WP_014335266.1		EZV74_RS00030	2061580	2061837	1	metal-sensitive transcriptional regulator
2018583	2071032	52449	Predicted by at least one method	WP_216988111.1		EZV74_RS00025	2061859	2062638	1	MBL fold metallo-hydrolase
2018583	2071032	52449	Predicted by at least one method	WP_252169617.1		EZV74_RS10810	2062831	2063952	-1	hypothetical protein
2018583	2071032	52449	Predicted by at least one method	WP_224145011.1		EZV74_RS10805	2063970	2064626	-1	GTP-binding protein
2018583	2071032	52449	Predicted by at least one method	WP_014975082.1		EZV74_RS00015	2064756	2065094	-1	helix-turn-helix domain-containing protein
2018583	2071032	52449	Predicted by at least one method	WP_014335269.1		EZV74_RS00010	2065222	2065839	1	NAD(P)-dependent oxidoreductase
2018583	2071032	52449	Predicted by at least one method	WP_014335270.1		EZV74_RS00005	2018583	2066710	1	co-chaperone YbbN
2018583	2071032	52449	Predicted by at least one method			EZV74_RS00305	2068316	2068908	-1	IS5 family transposase
2018583	2071032	52449	Predicted by at least one method	WP_038241070.1		EZV74_RS00310	2069000	2069641	-1	Crp/Fnr family transcriptional regulator
2018583	2071032	52449	Predicted by at least one method	WP_016374492.1		EZV74_RS00315	2069729	2070289	1	hypothetical protein
2018583	2071032	52449	Predicted by at least one method	WP_006845385.1		EZV74_RS00320	2070339	2070551	1	hypothetical protein
2018583	2071032	52449	Predicted by at least one method	WP_135400479.1		EZV74_RS00325	2070613	2071032	-1	SGNH/GDSL hydrolase family protein
2077256	2087169	9913	Predicted by at least one method	WP_179876415.1		EZV74_RS00355	2077256	2077468	1	transposase
2077256	2087169	9913	Predicted by at least one method	WP_216988134.1		EZV74_RS00360	2077465	2077725	-1	transposase
2077256	2087169	9913	Predicted by at least one method	WP_216988135.1		EZV74_RS00365	2077839	2078417	-1	DNA-binding protein
2077256	2087169	9913	Predicted by at least one method	WP_216988136.1		EZV74_RS00370	2078410	2079564	-1	RepB family plasmid replication initiator protein
2077256	2087169	9913	Predicted by at least one method	WP_216988137.1	mobV	EZV74_RS00375	2080062	2081297	-1	MobV family relaxase
2077256	2087169	9913	Predicted by at least one method	WP_216988127.1		EZV74_RS00380	2082376	2082660	1	hypothetical protein
2077256	2087169	9913	Predicted by at least one method	WP_014333960.1		EZV74_RS00385	2082842	2083354	-1	helix-turn-helix domain-containing protein
2077256	2087169	9913	Predicted by at least one method	WP_006845377.1		EZV74_RS00390	2083950	2084966	1	zinc-dependent alcohol dehydrogenase family protein
2077256	2087169	9913	Predicted by at least one method	WP_071952482.1		EZV74_RS00395	2084970	2085698	1	fructose permease
2077256	2087169	9913	Predicted by at least one method	WP_006845379.1		EZV74_RS00400	2085745	2086128	1	VOC family protein
2077256	2087169	9913	Predicted by at least one method	WP_006845380.1		EZV74_RS00405	2086300	2087169	1	ROK family protein
2096178	2133944	37766	Predicted by at least one method	WP_010277799.1		EZV74_RS10565	2096178	2096741	1	recombinase family protein
2096178	2133944	37766	Predicted by at least one method	WP_216988468.1		EZV74_RS10570	2096951	2097205	1	transposase
2096178	2133944	37766	Predicted by at least one method	WP_146105181.1		EZV74_RS10575	2097251	2097577	1	hypothetical protein
2096178	2133944	37766	Predicted by at least one method	WP_216988469.1		EZV74_RS10580	2097619	2098056	1	IS3 family transposase
2096178	2133944	37766	Predicted by at least one method	WP_216988470.1		EZV74_RS10585	2098258	2098791	-1	5-formyltetrahydrofolate cyclo-ligase
2096178	2133944	37766	Predicted by at least one method	WP_071952413.1		EZV74_RS10590	2098823	2099395	-1	uracil-DNA glycosylase family protein
2096178	2133944	37766	Predicted by at least one method	WP_252169577.1		EZV74_RS10600	2099882	2100133	1	hypothetical protein
2096178	2133944	37766	Predicted by at least one method	WP_010277775.1		EZV74_RS10605	2101216	2102028	1	ParA family protein
2096178	2133944	37766	Predicted by at least one method	WP_011666813.1		EZV74_RS10610	2102041	2102370	1	hypothetical protein
2096178	2133944	37766	Predicted by at least one method	WP_004912700.1		EZV74_RS10615	2102512	2102754	1	transposase
2096178	2133944	37766	Predicted by at least one method	WP_146105181.1		EZV74_RS10620	2102800	2103126	1	hypothetical protein
2096178	2133944	37766	Predicted by at least one method	WP_216988471.1		EZV74_RS10625	2103168	2103605	1	IS3 family transposase
2096178	2133944	37766	Predicted by at least one method			EZV74_RS10630	2103647	2103928	-1	plasmid recombination protein
2096178	2133944	37766	Predicted by at least one method	WP_004903679.1		EZV74_RS10635	2105006	2105290	1	hypothetical protein
2096178	2133944	37766	Predicted by at least one method	WP_135400489.1		EZV74_RS10640	2105832	2107364	1	multicopper oxidase family protein
2096178	2133944	37766	Predicted by at least one method	WP_135400492.1		EZV74_RS10645	2107514	2108848	-1	ISL3 family transposase
2096178	2133944	37766	Predicted by at least one method	WP_147011329.1		EZV74_RS10650	2109145	2110110	-1	electron transfer flavoprotein subunit alpha/FixB family protein
2096178	2133944	37766	Predicted by at least one method	WP_135400494.1		EZV74_RS10655	2110124	2110900	-1	electron transfer flavoprotein subunit beta/FixA family protein
2096178	2133944	37766	Predicted by at least one method	WP_135400495.1		EZV74_RS10660	2110913	2112034	-1	acyl-CoA dehydrogenase family protein
2096178	2133944	37766	Predicted by at least one method	WP_135400496.1		EZV74_RS10665	2112221	2114071	1	heavy metal translocating P-type ATPase
2096178	2133944	37766	Predicted by at least one method	WP_010276741.1		EZV74_RS10670	2114135	2114371	1	heavy-metal-associated domain-containing protein
2096178	2133944	37766	Predicted by at least one method	WP_010276748.1		EZV74_RS10675	2114373	2114924	1	DNA starvation/stationary phase protection protein
2096178	2133944	37766	Predicted by at least one method	WP_014333941.1		EZV74_RS10680	2114941	2115633	1	Crp/Fnr family transcriptional regulator
2096178	2133944	37766	Predicted by at least one method	WP_235805514.1		EZV74_RS11035	2115729	2115992	1	transposase
2096178	2133944	37766	Predicted by at least one method	WP_010276755.1		EZV74_RS10690	2116379	2116864	1	VIT1/CCC1 transporter family protein
2096178	2133944	37766	Predicted by at least one method	WP_010276764.1		EZV74_RS10695	2117675	2118262	-1	site-specific integrase
2096178	2133944	37766	Predicted by at least one method			EZV74_RS10700	2118314	2118472	1	helix-turn-helix domain-containing protein
2096178	2133944	37766	Predicted by at least one method		fetB	EZV74_RS10710	2118792	2119546	-1	iron export ABC transporter permease subunit FetB
2096178	2133944	37766	Predicted by at least one method	WP_010276780.1		EZV74_RS10715	2119543	2120193	-1	ATP-binding cassette domain-containing protein
2096178	2133944	37766	Predicted by at least one method	WP_010276787.1		EZV74_RS10720	2120190	2120429	-1	hypothetical protein
2096178	2133944	37766	Predicted by at least one method	WP_010276791.1	arsC	EZV74_RS10725	2120683	2121099	-1	arsenate reductase (thioredoxin)
2096178	2133944	37766	Predicted by at least one method	WP_240742635.1		EZV74_RS10730	2121551	2122174	-1	DUF3800 domain-containing protein
2096178	2133944	37766	Predicted by at least one method	WP_004912700.1		EZV74_RS10735	2122386	2122628	1	transposase
2096178	2133944	37766	Predicted by at least one method	WP_216988466.1		EZV74_RS10740	2122674	2123480	1	IS3 family transposase
2096178	2133944	37766	Predicted by at least one method	WP_216988467.1		EZV74_RS10745	2123546	2123734	1	VIT1/CCC1 transporter family protein
2096178	2133944	37766	Predicted by at least one method	WP_010277818.1		EZV74_RS10750	2123815	2124777	-1	cation:proton antiporter
2096178	2133944	37766	Predicted by at least one method	WP_014333923.1		EZV74_RS10755	2125343	2126875	-1	ClC family H(+)/Cl(-) exchange transporter
2096178	2133944	37766	Predicted by at least one method	WP_216988474.1		EZV74_RS10765	2130740	2131192	1	replication initiation protein
2096178	2133944	37766	Predicted by at least one method	WP_216988475.1		EZV74_RS10770	2131808	2133040	1	polysaccharide deacetylase family protein
2096178	2133944	37766	Predicted by at least one method	WP_216988476.1		EZV74_RS10775	2133354	2133944	-1	site-specific integrase
2107514	2112034	4520	Predicted by at least one method	WP_135400492.1		EZV74_RS10645	2107514	2108848	-1	ISL3 family transposase
2107514	2112034	4520	Predicted by at least one method	WP_147011329.1		EZV74_RS10650	2109145	2110110	-1	electron transfer flavoprotein subunit alpha/FixB family protein
2107514	2112034	4520	Predicted by at least one method	WP_135400494.1		EZV74_RS10655	2110124	2110900	-1	electron transfer flavoprotein subunit beta/FixA family protein
2107514	2112034	4520	Predicted by at least one method	WP_135400495.1		EZV74_RS10660	2110913	2112034	-1	acyl-CoA dehydrogenase family protein
2130740	2134915	4175	Predicted by at least one method	WP_216988474.1		EZV74_RS10765	2130740	2131192	1	replication initiation protein
2130740	2134915	4175	Predicted by at least one method	WP_216988475.1		EZV74_RS10770	2131808	2133040	1	polysaccharide deacetylase family protein
2130740	2134915	4175	Predicted by at least one method	WP_216988476.1		EZV74_RS10775	2133354	2133944	-1	site-specific integrase
2130740	2134915	4175	Predicted by at least one method	WP_010001736.1		EZV74_RS10780	2134379	2134915	1	hypothetical protein

## Sheet: wikim33
Island start	Island end	Length	Method	Gene name	Gene ID	Locus	Gene start	Gene end	Strand	Product	External Annotations
338757	376470	37713	Predicted by at least one method	WP_164993759.1		CBW60_RS07920	338757	340208	-1	LysM peptidoglycan-binding domain-containing protein
338757	376470	37713	Predicted by at least one method	WP_129531661.1		CBW60_RS07915	340232	340615	-1	hypothetical protein
338757	376470	37713	Predicted by at least one method	WP_129531660.1		CBW60_RS07910	340628	340990	-1	hypothetical protein
338757	376470	37713	Predicted by at least one method	WP_129531659.1		CBW60_RS07905	341000	341782	-1	hypothetical protein
338757	376470	37713	Predicted by at least one method	WP_129531658.1		CBW60_RS07900	341798	342883	-1	hypothetical protein
338757	376470	37713	Predicted by at least one method	WP_129531657.1		CBW60_RS07895	342880	343308	-1	hypothetical protein
338757	376470	37713	Predicted by at least one method	WP_129531656.1		CBW60_RS07890	343308	345038	-1	glycoside hydrolase family 32 protein
338757	376470	37713	Predicted by at least one method	WP_223825235.1		CBW60_RS07885	345049	345672	-1	phage distal tail protein domain-containing protein
338757	376470	37713	Predicted by at least one method	WP_129531655.1		CBW60_RS07880	345735	350825	-1	tape measure protein
338757	376470	37713	Predicted by at least one method	WP_129531654.1		CBW60_RS07875	351064	351429	-1	phage tail tube assembly chaperone
338757	376470	37713	Predicted by at least one method	WP_129531653.1		CBW60_RS07870	351506	352156	-1	phage tail protein
338757	376470	37713	Predicted by at least one method	WP_129531652.1		CBW60_RS07865	352160	352531	-1	DUF806 family protein
338757	376470	37713	Predicted by at least one method	WP_223825236.1		CBW60_RS07860	352528	352956	-1	HK97 gp10 family phage protein
338757	376470	37713	Predicted by at least one method	WP_129531651.1		CBW60_RS07855	352949	353293	-1	phage head closure protein
338757	376470	37713	Predicted by at least one method	WP_129531650.1		CBW60_RS07850	353274	353612	-1	head-tail connector protein
338757	376470	37713	Predicted by at least one method	WP_129531649.1		CBW60_RS07845	353676	354890	-1	phage major capsid protein
338757	376470	37713	Predicted by at least one method	WP_129531648.1		CBW60_RS07840	354896	355618	-1	head maturation protease, ClpP-related
338757	376470	37713	Predicted by at least one method	WP_129531647.1		CBW60_RS07835	355602	356768	-1	phage portal protein
338757	376470	37713	Predicted by at least one method	WP_129531646.1		CBW60_RS07830	356771	356968	-1	DUF1056 family protein
338757	376470	37713	Predicted by at least one method	WP_129531645.1		CBW60_RS07825	356965	358842	-1	terminase TerL endonuclease subunit
338757	376470	37713	Predicted by at least one method	WP_129531644.1		CBW60_RS07820	358829	359296	-1	phage terminase small subunit P27 family
338757	376470	37713	Predicted by at least one method	WP_129531643.1		CBW60_RS07815	359679	360125	-1	HNH endonuclease
338757	376470	37713	Predicted by at least one method	WP_129531642.1		CBW60_RS07810	360179	360562	-1	hypothetical protein
338757	376470	37713	Predicted by at least one method	WP_129531641.1		CBW60_RS07805	360628	361305	-1	hypothetical protein
338757	376470	37713	Predicted by at least one method	WP_129531640.1		CBW60_RS07800	361358	361537	-1	hypothetical protein
338757	376470	37713	Predicted by at least one method	WP_129531639.1		CBW60_RS07795	361569	362792	-1	helix-turn-helix domain-containing protein
338757	376470	37713	Predicted by at least one method	WP_164993757.1		CBW60_RS10160	362792	362962	-1	hypothetical protein
338757	376470	37713	Predicted by at least one method	WP_129531638.1		CBW60_RS07790	363020	363520	-1	TIR domain-containing protein
338757	376470	37713	Predicted by at least one method	WP_129531637.1		CBW60_RS07785	363504	364361	-1	macro domain-containing protein
338757	376470	37713	Predicted by at least one method	WP_072614109.1		CBW60_RS07780	365215	365607	-1	DUF722 domain-containing protein
338757	376470	37713	Predicted by at least one method	WP_105299822.1		CBW60_RS07775	365846	366127	-1	hypothetical protein
338757	376470	37713	Predicted by at least one method	WP_129531636.1		CBW60_RS07770	366227	366472	-1	hypothetical protein
338757	376470	37713	Predicted by at least one method	WP_105299820.1		CBW60_RS07765	366515	366784	-1	hypothetical protein
338757	376470	37713	Predicted by at least one method	WP_207204708.1		CBW60_RS07760	366784	367113	-1	hypothetical protein
338757	376470	37713	Predicted by at least one method	WP_105299819.1		CBW60_RS07755	367193	367906	1	DUF4145 domain-containing protein
338757	376470	37713	Predicted by at least one method	WP_153245437.1		CBW60_RS10155	368038	368181	-1	hypothetical protein
338757	376470	37713	Predicted by at least one method	WP_164993756.1		CBW60_RS10150	368183	368350	-1	hypothetical protein
338757	376470	37713	Predicted by at least one method	WP_050895009.1		CBW60_RS07750	368347	368787	-1	hypothetical protein
338757	376470	37713	Predicted by at least one method	WP_129531635.1		CBW60_RS07745	368790	369188	-1	hypothetical protein
338757	376470	37713	Predicted by at least one method	WP_129531634.1		CBW60_RS07740	369181	369402	-1	hypothetical protein
338757	376470	37713	Predicted by at least one method	WP_129531633.1		CBW60_RS07735	369521	370222	-1	putative HNHc nuclease
338757	376470	37713	Predicted by at least one method	WP_164993755.1		CBW60_RS10145	370230	371186	-1	phage replisome organizer N-terminal domain-containing protein
338757	376470	37713	Predicted by at least one method	WP_129531632.1		CBW60_RS07725	371327	371983	-1	hypothetical protein
338757	376470	37713	Predicted by at least one method	WP_129531631.1		CBW60_RS07720	371980	372897	-1	recombinase RecT
338757	376470	37713	Predicted by at least one method	WP_223825254.1		CBW60_RS07715	372900	373238	-1	hypothetical protein
338757	376470	37713	Predicted by at least one method	WP_164993754.1		CBW60_RS10140	373338	373502	-1	hypothetical protein
338757	376470	37713	Predicted by at least one method	WP_164993760.1		CBW60_RS07710	373515	374300	-1	phage antirepressor
338757	376470	37713	Predicted by at least one method	WP_129531628.1		CBW60_RS07705	374309	374551	-1	helix-turn-helix domain-containing protein
338757	376470	37713	Predicted by at least one method	WP_129531627.1		CBW60_RS07700	374639	374986	1	hypothetical protein
338757	376470	37713	Predicted by at least one method	WP_129531626.1		CBW60_RS07695	374983	375192	-1	MW1434 family type I TA system toxin
338757	376470	37713	Predicted by at least one method	WP_129531625.1		CBW60_RS07690	375208	375423	-1	hypothetical protein
338757	376470	37713	Predicted by at least one method	WP_129531624.1		CBW60_RS07685	375707	376060	1	helix-turn-helix domain-containing protein
338757	376470	37713	Predicted by at least one method	WP_129531623.1		CBW60_RS07680	376060	376470	1	ImmA/IrrE family metallo-endopeptidase
338757	376470	37713	Predicted by at least one method	WP_010293839.1		CBW60_RS00005	1	1894793	-1	segregation/condensation protein A
1897641	1970576	72935	Predicted by at least one method	WP_010278992.1		CBW60_RS09795	1897641	1898177	-1	hypothetical protein
1897641	1970576	72935	Predicted by at least one method	WP_010278995.1		CBW60_RS09790	1898776	1899390	1	helix-turn-helix transcriptional regulator
1897641	1970576	72935	Predicted by at least one method	WP_219843271.1		CBW60_RS10265	1899721	1899825	-1	putative holin-like toxin
1897641	1970576	72935	Predicted by at least one method	WP_011666810.1		CBW60_RS09780	1900031	1900315	-1	hypothetical protein
1897641	1970576	72935	Predicted by at least one method	WP_010276797.1		CBW60_RS09775	1900449	1901120	1	hypothetical protein
1897641	1970576	72935	Predicted by at least one method	WP_010276794.1		CBW60_RS09770	1901174	1902271	1	DUF3800 domain-containing protein
1897641	1970576	72935	Predicted by at least one method	WP_010276791.1	arsC	CBW60_RS09765	1902723	1903139	1	arsenate reductase (thioredoxin)
1897641	1970576	72935	Predicted by at least one method	WP_010276787.1		CBW60_RS09760	1903393	1903632	1	hypothetical protein
1897641	1970576	72935	Predicted by at least one method	WP_010276780.1		CBW60_RS09755	1903629	1904279	1	ATP-binding cassette domain-containing protein
1897641	1970576	72935	Predicted by at least one method		fetB	CBW60_RS09750	1904276	1905030	1	iron export ABC transporter permease subunit FetB
1897641	1970576	72935	Predicted by at least one method			CBW60_RS09740	1905350	1905508	-1	helix-turn-helix domain-containing protein
1897641	1970576	72935	Predicted by at least one method	WP_010276764.1		CBW60_RS09735	1905560	1906147	1	site-specific integrase
1897641	1970576	72935	Predicted by at least one method	WP_010276755.1		CBW60_RS09730	1906958	1907443	-1	VIT1/CCC1 transporter family protein
1897641	1970576	72935	Predicted by at least one method	WP_011666808.1		CBW60_RS09720	1908189	1908881	-1	Crp/Fnr family transcriptional regulator
1897641	1970576	72935	Predicted by at least one method	WP_010276748.1		CBW60_RS09715	1908898	1909449	-1	DNA starvation/stationary phase protection protein
1897641	1970576	72935	Predicted by at least one method	WP_010276741.1		CBW60_RS09710	1909451	1909687	-1	heavy-metal-associated domain-containing protein
1897641	1970576	72935	Predicted by at least one method	WP_010276737.1		CBW60_RS09705	1909751	1911601	-1	heavy metal translocating P-type ATPase
1897641	1970576	72935	Predicted by at least one method			CBW60_RS09700	1911920	1912747	-1	IS3 family transposase
1897641	1970576	72935	Predicted by at least one method	WP_223825257.1		CBW60_RS10260	1912747	1912926	-1	transposase
1897641	1970576	72935	Predicted by at least one method	WP_010276712.1		CBW60_RS09685	1913223	1913480	-1	metal-sensitive transcriptional regulator
1897641	1970576	72935	Predicted by at least one method	WP_010276706.1		CBW60_RS09680	1913501	1915108	-1	FAD-dependent oxidoreductase
1897641	1970576	72935	Predicted by at least one method	WP_010276702.1	trxA	CBW60_RS09675	1915155	1915481	-1	thioredoxin
1897641	1970576	72935	Predicted by at least one method	WP_223824565.1		CBW60_RS09670	1915633	1915767	-1	IS3 family transposase
1897641	1970576	72935	Predicted by at least one method	WP_160212135.1		CBW60_RS09665	1915812	1916435	-1	DDE-type integrase/transposase/recombinase
1897641	1970576	72935	Predicted by at least one method	WP_129531699.1		CBW60_RS09660	1916481	1916723	-1	transposase
1897641	1970576	72935	Predicted by at least one method	WP_232684057.1		CBW60_RS09655	1916814	1917002	1	VIT1/CCC1 transporter family protein
1897641	1970576	72935	Predicted by at least one method	WP_010277818.1		CBW60_RS09650	1917083	1918045	-1	cation:proton antiporter
1897641	1970576	72935	Predicted by at least one method	WP_105299923.1		CBW60_RS09645	1918612	1920144	-1	ClC family H(+)/Cl(-) exchange transporter
1897641	1970576	72935	Predicted by at least one method	WP_013102144.1		CBW60_RS09640	1920319	1920666	-1	CrcB family protein
1897641	1970576	72935	Predicted by at least one method	WP_010277807.1		CBW60_RS09635	1920663	1921064	-1	CrcB family protein
1897641	1970576	72935	Predicted by at least one method	WP_010277799.1		CBW60_RS09625	1922194	1922757	1	recombinase family protein
1897641	1970576	72935	Predicted by at least one method	WP_010277795.1		CBW60_RS09620	1922966	1923220	1	transposase
1897641	1970576	72935	Predicted by at least one method	WP_128684604.1		CBW60_RS09615	1923239	1923592	1	hypothetical protein
1897641	1970576	72935	Predicted by at least one method	WP_010277789.1		CBW60_RS09610	1923634	1924071	1	IS3 family transposase
1897641	1970576	72935	Predicted by at least one method	WP_010277786.1		CBW60_RS09605	1924273	1924806	-1	5-formyltetrahydrofolate cyclo-ligase
1897641	1970576	72935	Predicted by at least one method	WP_010277783.1		CBW60_RS09600	1924838	1925410	-1	uracil-DNA glycosylase family protein
1897641	1970576	72935	Predicted by at least one method	WP_010277777.1		CBW60_RS09595	1925897	1926100	1	hypothetical protein
1897641	1970576	72935	Predicted by at least one method	WP_010277775.1		CBW60_RS09590	1927232	1928044	1	ParA family protein
1897641	1970576	72935	Predicted by at least one method	WP_011666813.1		CBW60_RS09585	1928057	1928386	1	hypothetical protein
1897641	1970576	72935	Predicted by at least one method	WP_129531699.1		CBW60_RS09580	1928528	1928770	1	transposase
1897641	1970576	72935	Predicted by at least one method	WP_160212135.1		CBW60_RS09575	1928816	1929439	1	DDE-type integrase/transposase/recombinase
1897641	1970576	72935	Predicted by at least one method	WP_223824565.1		CBW60_RS09570	1929484	1929618	1	IS3 family transposase
1897641	1970576	72935	Predicted by at least one method			CBW60_RS09565	1929660	1929942	-1	plasmid recombination protein
1897641	1970576	72935	Predicted by at least one method	WP_128684603.1		CBW60_RS09555	1931077	1931361	1	hypothetical protein
1897641	1970576	72935	Predicted by at least one method	WP_010276660.1		CBW60_RS09545	1895794	1933156	1	multicopper oxidase domain-containing protein
1897641	1970576	72935	Predicted by at least one method	WP_080566800.1		CBW60_RS09930	1934331	1934897	-1	hypothetical protein
1897641	1970576	72935	Predicted by at least one method	WP_004909428.1		CBW60_RS09935	1935206	1936039	-1	alpha/beta hydrolase
1897641	1970576	72935	Predicted by at least one method	WP_004909427.1		CBW60_RS09940	1936041	1937048	-1	NADP-dependent oxidoreductase
1897641	1970576	72935	Predicted by at least one method	WP_004909425.1		CBW60_RS09945	1937064	1937474	-1	Rrf2 family transcriptional regulator
1897641	1970576	72935	Predicted by at least one method	WP_004909423.1		CBW60_RS09950	1938080	1938634	1	recombinase family protein
1897641	1970576	72935	Predicted by at least one method	WP_004909420.1		CBW60_RS09955	1938796	1939188	1	helix-turn-helix transcriptional regulator
1897641	1970576	72935	Predicted by at least one method	WP_129531700.1	mobV	CBW60_RS09960	1939560	1940795	1	MobV family relaxase
1897641	1970576	72935	Predicted by at least one method	WP_004909416.1		CBW60_RS09965	1941296	1942450	1	RepB family plasmid replication initiator protein
1897641	1970576	72935	Predicted by at least one method	WP_004906031.1		CBW60_RS09970	1942443	1943009	1	helix-turn-helix domain-containing protein
1897641	1970576	72935	Predicted by at least one method	WP_004906035.1		CBW60_RS09975	1943123	1943341	1	helix-turn-helix domain-containing protein
1897641	1970576	72935	Predicted by at least one method	WP_004909411.1		CBW60_RS09980	1943544	1943999	1	CopY/TcrY family copper transport repressor
1897641	1970576	72935	Predicted by at least one method		tcrZ	CBW60_RS09985	1944033	1944164	1	copper chaperone TcrZ
1897641	1970576	72935	Predicted by at least one method	WP_004909401.1		CBW60_RS09990	1944303	1946381	1	heavy metal translocating P-type ATPase
1897641	1970576	72935	Predicted by at least one method	WP_004906044.1		CBW60_RS09995	1946463	1946990	-1	hypothetical protein
1897641	1970576	72935	Predicted by at least one method	WP_004909452.1		CBW60_RS10000	1947359	1948003	1	metalloregulator ArsR/SmtB family transcription factor
1897641	1970576	72935	Predicted by at least one method	WP_013984969.1		CBW60_RS10005	1948129	1948410	1	thioredoxin family protein
1897641	1970576	72935	Predicted by at least one method	WP_004909451.1	trxA	CBW60_RS10010	1948424	1948738	1	thioredoxin
1897641	1970576	72935	Predicted by at least one method	WP_004909449.1		CBW60_RS10015	1948759	1949082	1	thioredoxin family protein
1897641	1970576	72935	Predicted by at least one method			CBW60_RS10020	1949082	1949210	1	aspartate racemase
1897641	1970576	72935	Predicted by at least one method		trxB	CBW60_RS10025	1949301	1950243	1	thioredoxin-disulfide reductase
1897641	1970576	72935	Predicted by at least one method			CBW60_RS10030	1950262	1950917	1	DsbA family oxidoreductase
1897641	1970576	72935	Predicted by at least one method	WP_340638422.1		CBW60_RS10325	1951893	1951991	1	hypothetical protein
1897641	1970576	72935	Predicted by at least one method	WP_242494002.1		CBW60_RS10285	1952218	1952361	1	hypothetical protein
1897641	1970576	72935	Predicted by at least one method	WP_242494003.1		CBW60_RS10040	1952664	1952792	-1	putative holin-like toxin
1897641	1970576	72935	Predicted by at least one method	WP_004909428.1		CBW60_RS09820	1954373	1955206	1	alpha/beta hydrolase
1897641	1970576	72935	Predicted by at least one method	WP_080566800.1		CBW60_RS09825	1955515	1956081	1	hypothetical protein
1897641	1970576	72935	Predicted by at least one method	WP_004909435.1		CBW60_RS09830	1956547	1956651	1	putative holin-like toxin
1897641	1970576	72935	Predicted by at least one method	WP_004909438.1		CBW60_RS09835	1956971	1958302	-1	NAD(P)/FAD-dependent oxidoreductase
1897641	1970576	72935	Predicted by at least one method	WP_004909440.1		CBW60_RS10305	1958320	1958448	-1	hypothetical protein
1897641	1970576	72935	Predicted by at least one method	WP_013984970.1		CBW60_RS09840	1958461	1959108	-1	DsbA family oxidoreductase
1897641	1970576	72935	Predicted by at least one method	WP_004909445.1	trxB	CBW60_RS09845	1959127	1960071	-1	thioredoxin-disulfide reductase
1897641	1970576	72935	Predicted by at least one method			CBW60_RS09850	1960162	1960290	-1	aspartate racemase
1897641	1970576	72935	Predicted by at least one method	WP_004909449.1		CBW60_RS09855	1960290	1960613	-1	thioredoxin family protein
1897641	1970576	72935	Predicted by at least one method	WP_004909451.1	trxA	CBW60_RS09860	1960634	1960948	-1	thioredoxin
1897641	1970576	72935	Predicted by at least one method	WP_013984969.1		CBW60_RS09865	1960962	1961243	-1	thioredoxin family protein
1897641	1970576	72935	Predicted by at least one method	WP_004909452.1		CBW60_RS09870	1961369	1962013	-1	metalloregulator ArsR/SmtB family transcription factor
1897641	1970576	72935	Predicted by at least one method	WP_004906044.1		CBW60_RS09875	1962382	1962909	1	hypothetical protein
1897641	1970576	72935	Predicted by at least one method	WP_004909401.1		CBW60_RS09880	1962991	1965069	-1	heavy metal translocating P-type ATPase
1897641	1970576	72935	Predicted by at least one method		tcrZ	CBW60_RS09885	1965208	1965339	-1	copper chaperone TcrZ
1897641	1970576	72935	Predicted by at least one method	WP_004909411.1		CBW60_RS09890	1965373	1965828	-1	CopY/TcrY family copper transport repressor
1897641	1970576	72935	Predicted by at least one method	WP_004906035.1		CBW60_RS09895	1966031	1966249	-1	helix-turn-helix domain-containing protein
1897641	1970576	72935	Predicted by at least one method	WP_004906031.1		CBW60_RS09900	1966363	1966929	-1	helix-turn-helix domain-containing protein
1897641	1970576	72935	Predicted by at least one method	WP_004909416.1		CBW60_RS09905	1966922	1968076	-1	RepB family plasmid replication initiator protein
1897641	1970576	72935	Predicted by at least one method	WP_129531700.1	mobV	CBW60_RS09910	1968577	1969812	-1	MobV family relaxase
1897641	1970576	72935	Predicted by at least one method	WP_004909420.1		CBW60_RS09915	1970184	1970576	-1	helix-turn-helix transcriptional regulator

## Sheet: wikim0121
Island start	Island end	Length	Method	Gene name	Gene ID	Locus	Gene start	Gene end	Strand	Product	External Annotations
1042492	1051553	9061	Predicted by at least one method	WP_252169067.1		M0D19_RS05185	1042492	1043952	1	AAA family ATPase
1042492	1051553	9061	Predicted by at least one method	WP_252169068.1		M0D19_RS05190	1044021	1045925	1	hypothetical protein
1042492	1051553	9061	Predicted by at least one method	WP_252169069.1		M0D19_RS05195	1046272	1047132	1	conjugal transfer protein
1042492	1051553	9061	Predicted by at least one method	WP_013231575.1		M0D19_RS05200	1047145	1047372	1	TcpD family membrane protein
1042492	1051553	9061	Predicted by at least one method	WP_252169070.1		M0D19_RS05205	1047376	1047750	1	MFS transporter permease
1042492	1051553	9061	Predicted by at least one method	WP_252169071.1		M0D19_RS05210	1047879	1048409	1	hypothetical protein
1042492	1051553	9061	Predicted by at least one method	WP_252169072.1		M0D19_RS05215	1048426	1050414	1	CD3337/EF1877 family mobilome membrane protein
1042492	1051553	9061	Predicted by at least one method	WP_252169073.1		M0D19_RS05220	1050411	1051553	1	phage tail tip lysozyme
1058196	1097398	39202	Predicted by at least one method	WP_150262465.1		M0D19_RS05260	1057888	1058199	1	DUF6442 family protein
1058196	1097398	39202	Predicted by at least one method	WP_150262464.1		M0D19_RS05265	1058196	1058408	1	helix-turn-helix transcriptional regulator
1058196	1097398	39202	Predicted by at least one method			M0D19_RS05270	1058536	1058990	1	hypothetical protein
1058196	1097398	39202	Predicted by at least one method	WP_133264470.1		M0D19_RS05275	1059128	1059421	1	hypothetical protein
1058196	1097398	39202	Predicted by at least one method	WP_252169080.1		M0D19_RS05280	1059898	1060704	1	helix-turn-helix domain-containing protein
1058196	1097398	39202	Predicted by at least one method	WP_252169081.1		M0D19_RS05285	1060740	1061417	1	replication initiation factor domain-containing protein
1058196	1097398	39202	Predicted by at least one method	WP_084015051.1		M0D19_RS05290	1061431	1061841	1	hypothetical protein
1058196	1097398	39202	Predicted by at least one method	WP_084015050.1		M0D19_RS05295	1061946	1063109	1	IS30 family transposase
1058196	1097398	39202	Predicted by at least one method	WP_084035865.1		M0D19_RS05300	1063275	1063928	1	hypothetical protein
1058196	1097398	39202	Predicted by at least one method	WP_084015048.1		M0D19_RS05305	1063997	1064209	1	hypothetical protein
1058196	1097398	39202	Predicted by at least one method	WP_061514891.1		M0D19_RS05310	1064389	1064733	1	PadR family transcriptional regulator
1058196	1097398	39202	Predicted by at least one method	WP_084015047.1		M0D19_RS05315	1064730	1065560	1	hypothetical protein
1058196	1097398	39202	Predicted by at least one method	WP_084015046.1		M0D19_RS05320	1065799	1067121	1	Y-family DNA polymerase
1058196	1097398	39202	Predicted by at least one method	WP_350355929.1		M0D19_RS11280	1067139	1067312	1	SAP domain-containing protein
1058196	1097398	39202	Predicted by at least one method	WP_350355930.1		M0D19_RS11285	1067403	1067600	1	hypothetical protein
1058196	1097398	39202	Predicted by at least one method	WP_252169082.1		M0D19_RS05330	1067807	1068178	1	hypothetical protein
1058196	1097398	39202	Predicted by at least one method	WP_084015044.1		M0D19_RS05335	1068175	1068429	1	hypothetical protein
1058196	1097398	39202	Predicted by at least one method	WP_223318363.1		M0D19_RS05340	1068572	1069006	1	hypothetical protein
1058196	1097398	39202	Predicted by at least one method	WP_252169083.1		M0D19_RS05345	1069880	1071616	1	DUF262 domain-containing protein
1058196	1097398	39202	Predicted by at least one method	WP_252169084.1		M0D19_RS05350	1071896	1074808	1	hypothetical protein
1058196	1097398	39202	Predicted by at least one method	WP_252169085.1		M0D19_RS05355	1074924	1075706	1	hypothetical protein
1058196	1097398	39202	Predicted by at least one method	WP_252169086.1		M0D19_RS05360	1075972	1078005	1	KUP/HAK/KT family potassium transporter
1058196	1097398	39202	Predicted by at least one method	WP_252169087.1		M0D19_RS05365	1078397	1080163	1	KxYKxGKxW signal peptide domain-containing protein
1058196	1097398	39202	Predicted by at least one method	WP_252169088.1	uasX	M0D19_RS05370	1080253	1081113	1	serine-rich aggregation substance UasX
1058196	1097398	39202	Predicted by at least one method	WP_115231117.1		M0D19_RS05375	1081149	1082096	1	conjugal transfer protein
1058196	1097398	39202	Predicted by at least one method	WP_010385861.1		M0D19_RS05380	1082112	1082339	1	TcpD family membrane protein
1058196	1097398	39202	Predicted by at least one method	WP_115231118.1		M0D19_RS05385	1082341	1082709	1	hypothetical protein
1058196	1097398	39202	Predicted by at least one method	WP_089930421.1		M0D19_RS05390	1082845	1083399	1	alanyl-tRNA synthetase
1058196	1097398	39202	Predicted by at least one method	WP_115231119.1		M0D19_RS05395	1083462	1085501	1	CD3337/EF1877 family mobilome membrane protein
1058196	1097398	39202	Predicted by at least one method	WP_252169089.1		M0D19_RS05400	1085501	1086673	1	phage tail tip lysozyme
1058196	1097398	39202	Predicted by at least one method	WP_115231120.1		M0D19_RS05405	1086689	1087213	1	hypothetical protein
1058196	1097398	39202	Predicted by at least one method	WP_115231121.1		M0D19_RS05410	1087203	1087769	1	hypothetical protein
1058196	1097398	39202	Predicted by at least one method			M0D19_RS05415	1087782	1088239	1	thioredoxin domain-containing protein
1058196	1097398	39202	Predicted by at least one method			M0D19_RS05420	1088268	1090764	1	ATP-binding protein
1058196	1097398	39202	Predicted by at least one method	WP_061514876.1		M0D19_RS11290	1091099	1091443	1	hypothetical protein
1058196	1097398	39202	Predicted by at least one method	WP_061514877.1		M0D19_RS05430	1091436	1091693	1	hypothetical protein
1058196	1097398	39202	Predicted by at least one method	WP_252169091.1		M0D19_RS05435	1091931	1092209	-1	hypothetical protein
1058196	1097398	39202	Predicted by at least one method	WP_252169092.1		M0D19_RS05440	1092328	1092465	1	hypothetical protein
1058196	1097398	39202	Predicted by at least one method	WP_252169563.1		M0D19_RS05445	1092498	1092827	1	hypothetical protein
1058196	1097398	39202	Predicted by at least one method	WP_061514880.1		M0D19_RS05450	1092843	1094222	1	cell division protein FtsK
1058196	1097398	39202	Predicted by at least one method	WP_252169093.1		M0D19_RS05455	1094274	1094789	-1	alpha/beta hydrolase
1058196	1097398	39202	Predicted by at least one method			M0D19_RS05460	1094843	1095513	-1	type 1 glutamine amidotransferase
1058196	1097398	39202	Predicted by at least one method	WP_182063962.1		M0D19_RS05465	1095872	1096192	-1	multidrug efflux SMR transporter
1058196	1097398	39202	Predicted by at least one method	WP_182063963.1		M0D19_RS05470	1096316	1096828	-1	GNAT family N-acetyltransferase
1058196	1097398	39202	Predicted by at least one method	WP_010002619.1		M0D19_RS05475	1097102	1097398	1	hypothetical protein
1534693	1553785	19092	Predicted by at least one method	WP_252169189.1		M0D19_RS07660	1534693	1535124	-1	hypothetical protein
1534693	1553785	19092	Predicted by at least one method	WP_252169190.1		M0D19_RS07665	1535130	1535744	-1	hypothetical protein
1534693	1553785	19092	Predicted by at least one method	WP_252169191.1		M0D19_RS07670	1535741	1536313	-1	hypothetical protein
1534693	1553785	19092	Predicted by at least one method	WP_252169192.1		M0D19_RS07675	1536424	1536975	-1	hypothetical protein
1534693	1553785	19092	Predicted by at least one method	WP_252169193.1		M0D19_RS07680	1537433	1537966	1	hypothetical protein
1534693	1553785	19092	Predicted by at least one method	WP_252169194.1		M0D19_RS07685	1538398	1539246	-1	lytic exoenzyme target recognition domain-containing protein
1534693	1553785	19092	Predicted by at least one method	WP_135400088.1		M0D19_RS07690	1539248	1539709	-1	phage holin family protein
1534693	1553785	19092	Predicted by at least one method	WP_136903727.1		M0D19_RS07695	1539711	1539935	-1	hypothetical protein
1534693	1553785	19092	Predicted by at least one method	WP_252169195.1		M0D19_RS07700	1539938	1542700	-1	hypothetical protein
1534693	1553785	19092	Predicted by at least one method	WP_167850234.1		M0D19_RS07705	1542685	1542822	-1	hypothetical protein
1534693	1553785	19092	Predicted by at least one method	WP_135400091.1		M0D19_RS07710	1542824	1543207	-1	hypothetical protein
1534693	1553785	19092	Predicted by at least one method	WP_252169196.1		M0D19_RS07715	1543222	1547133	-1	phage tail protein
1534693	1553785	19092	Predicted by at least one method	WP_252169197.1		M0D19_RS07720	1547130	1547957	-1	phage tail domain-containing protein
1534693	1553785	19092	Predicted by at least one method	WP_252169198.1		M0D19_RS07725	1547957	1551673	-1	phage tail tape measure protein
1534693	1553785	19092	Predicted by at least one method	WP_252169199.1		M0D19_RS07730	1551660	1551992	-1	hypothetical protein
1534693	1553785	19092	Predicted by at least one method	WP_252169200.1		M0D19_RS07735	1551989	1552438	-1	tail assembly chaperone
1534693	1553785	19092	Predicted by at least one method	WP_136903735.1		M0D19_RS07740	1552484	1553041	-1	phage major tail protein, TP901-1 family
1534693	1553785	19092	Predicted by at least one method	WP_252169201.1		M0D19_RS07745	1553055	1553426	-1	hypothetical protein
1534693	1553785	19092	Predicted by at least one method	WP_252169202.1		M0D19_RS07750	1553423	1553785	-1	HK97-gp10 family putative phage morphogenesis protein
1608035	1624554	16519	Predicted by at least one method	WP_252169236.1		M0D19_RS08120	1608035	1608985	1	Abi family protein
1608035	1624554	16519	Predicted by at least one method	WP_252169237.1		M0D19_RS08125	1609007	1609312	-1	phage holin family protein
1608035	1624554	16519	Predicted by at least one method	WP_252169238.1		M0D19_RS08130	1609322	1610773	-1	LysM peptidoglycan-binding domain-containing protein
1608035	1624554	16519	Predicted by at least one method	WP_252169239.1		M0D19_RS08135	1610797	1611180	-1	hypothetical protein
1608035	1624554	16519	Predicted by at least one method	WP_252169240.1		M0D19_RS08140	1611203	1611346	-1	XkdX family protein
1608035	1624554	16519	Predicted by at least one method	WP_252169241.1		M0D19_RS08145	1611339	1611698	-1	hypothetical protein
1608035	1624554	16519	Predicted by at least one method	WP_252169242.1		M0D19_RS08150	1611691	1612230	-1	hypothetical protein
1608035	1624554	16519	Predicted by at least one method	WP_252169243.1		M0D19_RS08155	1612244	1614028	-1	hypothetical protein
1608035	1624554	16519	Predicted by at least one method	WP_252169244.1		M0D19_RS08160	1614029	1614760	-1	BppU family phage baseplate upper protein
1608035	1624554	16519	Predicted by at least one method	WP_252169245.1		M0D19_RS08165	1614753	1615061	-1	hypothetical protein
1608035	1624554	16519	Predicted by at least one method	WP_252169246.1		M0D19_RS08170	1615054	1615473	-1	hypothetical protein
1608035	1624554	16519	Predicted by at least one method	WP_252169247.1		M0D19_RS08175	1615457	1616659	-1	prophage endopeptidase tail family protein
1608035	1624554	16519	Predicted by at least one method	WP_252169248.1		M0D19_RS08180	1616589	1617368	-1	phage tail domain-containing protein
1608035	1624554	16519	Predicted by at least one method	WP_252169249.1		M0D19_RS08185	1617428	1619968	-1	transglycosylase SLT domain-containing protein
1608035	1624554	16519	Predicted by at least one method			M0D19_RS11305	1619926	1622573	-1	phage tail tape measure protein
1608035	1624554	16519	Predicted by at least one method	WP_025268398.1		M0D19_RS08195	1622574	1622753	-1	hypothetical protein
1608035	1624554	16519	Predicted by at least one method	WP_252169250.1		M0D19_RS08200	1622792	1623202	-1	phage tail assembly chaperone
1608035	1624554	16519	Predicted by at least one method	WP_252169251.1		M0D19_RS08205	1623541	1624176	-1	phage tail protein
1608035	1624554	16519	Predicted by at least one method	WP_252169252.1		M0D19_RS08210	1624180	1624554	-1	DUF806 family protein
1630707	1649965	19258	Predicted by at least one method	WP_252169258.1		M0D19_RS08250	1628840	1630720	-1	terminase TerL endonuclease subunit
1630707	1649965	19258	Predicted by at least one method	WP_252169259.1		M0D19_RS08255	1630707	1631228	-1	phage terminase small subunit P27 family
1630707	1649965	19258	Predicted by at least one method	WP_252169260.1		M0D19_RS08260	1631954	1632280	-1	hypothetical protein
1630707	1649965	19258	Predicted by at least one method	WP_025268413.1		M0D19_RS08265	1632342	1632542	-1	hypothetical protein
1630707	1649965	19258	Predicted by at least one method	WP_252169261.1		M0D19_RS08270	1632605	1633414	-1	hypothetical protein
1630707	1649965	19258	Predicted by at least one method	WP_252169262.1		M0D19_RS08275	1633458	1634105	-1	hypothetical protein
1630707	1649965	19258	Predicted by at least one method	WP_252169263.1		M0D19_RS08280	1634168	1634476	-1	hypothetical protein
1630707	1649965	19258	Predicted by at least one method	WP_252169264.1		M0D19_RS08285	1634524	1634721	-1	hypothetical protein
1630707	1649965	19258	Predicted by at least one method	WP_011680294.1		M0D19_RS08290	1634782	1635036	-1	hypothetical protein
1630707	1649965	19258	Predicted by at least one method	WP_244011892.1		M0D19_RS08295	1635720	1636112	-1	DUF722 domain-containing protein
1630707	1649965	19258	Predicted by at least one method	WP_252169265.1		M0D19_RS08300	1636123	1636308	-1	hypothetical protein
1630707	1649965	19258	Predicted by at least one method	WP_072614111.1		M0D19_RS08305	1636548	1636970	-1	hypothetical protein
1630707	1649965	19258	Predicted by at least one method	WP_252169266.1		M0D19_RS08310	1637030	1637197	-1	hypothetical protein
1630707	1649965	19258	Predicted by at least one method	WP_252169267.1		M0D19_RS08315	1637194	1637634	-1	hypothetical protein
1630707	1649965	19258	Predicted by at least one method	WP_252169268.1		M0D19_RS08320	1637637	1638035	-1	hypothetical protein
1630707	1649965	19258	Predicted by at least one method	WP_102753474.1		M0D19_RS08325	1638028	1638249	-1	hypothetical protein
1630707	1649965	19258	Predicted by at least one method	WP_252169269.1		M0D19_RS08330	1638368	1639069	-1	putative HNHc nuclease
1630707	1649965	19258	Predicted by at least one method	WP_232683836.1		M0D19_RS08335	1639225	1639998	-1	AAA family ATPase
1630707	1649965	19258	Predicted by at least one method	WP_179876264.1		M0D19_RS08340	1639995	1640750	-1	conserved phage C-terminal domain-containing protein
1630707	1649965	19258	Predicted by at least one method	WP_252169270.1	ssb	M0D19_RS08345	1640761	1641186	-1	single-stranded DNA-binding protein
1630707	1649965	19258	Predicted by at least one method	WP_061515063.1		M0D19_RS08350	1641152	1641802	-1	ERF family protein
1630707	1649965	19258	Predicted by at least one method	WP_096639503.1		M0D19_RS08355	1641795	1642196	-1	hypothetical protein
1630707	1649965	19258	Predicted by at least one method	WP_150280074.1		M0D19_RS08360	1642199	1642381	-1	TrwK protein
1630707	1649965	19258	Predicted by at least one method	WP_111303465.1		M0D19_RS08365	1642474	1642680	-1	helix-turn-helix transcriptional regulator
1630707	1649965	19258	Predicted by at least one method	WP_111303466.1		M0D19_RS08370	1642803	1643072	1	DUF3892 domain-containing protein
1630707	1649965	19258	Predicted by at least one method	WP_153245482.1		M0D19_RS08375	1643082	1643231	-1	hypothetical protein
1630707	1649965	19258	Predicted by at least one method	WP_252169271.1		M0D19_RS08380	1643219	1643407	-1	hypothetical protein
1630707	1649965	19258	Predicted by at least one method	WP_232683832.1		M0D19_RS08385	1643407	1643637	-1	hypothetical protein
1630707	1649965	19258	Predicted by at least one method	WP_232683831.1		M0D19_RS08390	1643647	1643883	-1	hypothetical protein
1630707	1649965	19258	Predicted by at least one method	WP_232683830.1		M0D19_RS08395	1643894	1644694	-1	ORF6C domain-containing protein
1630707	1649965	19258	Predicted by at least one method	WP_252169272.1		M0D19_RS08400	1644700	1644942	-1	hypothetical protein
1630707	1649965	19258	Predicted by at least one method	WP_096639507.1		M0D19_RS08405	1645037	1645237	1	hypothetical protein
1630707	1649965	19258	Predicted by at least one method	WP_232683829.1		M0D19_RS08410	1645240	1645386	-1	hypothetical protein
1630707	1649965	19258	Predicted by at least one method	WP_223319527.1		M0D19_RS08415	1645404	1645619	-1	hypothetical protein
1630707	1649965	19258	Predicted by at least one method	WP_232683828.1		M0D19_RS08420	1645657	1645965	1	hypothetical protein
1630707	1649965	19258	Predicted by at least one method	WP_232683827.1		M0D19_RS08425	1646320	1646670	1	transcriptional regulator
1630707	1649965	19258	Predicted by at least one method	WP_232683826.1		M0D19_RS08430	1646667	1647101	1	ImmA/IrrE family metallo-endopeptidase
1630707	1649965	19258	Predicted by at least one method	WP_232683825.1		M0D19_RS08435	1647290	1647895	-1	hypothetical protein
1630707	1649965	19258	Predicted by at least one method	WP_072614130.1		M0D19_RS08440	1648350	1649396	1	tyrosine-type recombinase/integrase
1630707	1649965	19258	Predicted by at least one method	WP_010286910.1		M0D19_RS08445	1649576	1649965	-1	DUF805 domain-containing protein
2033482	2066821	33339	Predicted by at least one method	WP_004912700.1		M0D19_RS10575	2033482	2033724	-1	transposase
2033482	2066821	33339	Predicted by at least one method	WP_011666813.1		M0D19_RS10570	2033866	2034195	-1	hypothetical protein
2033482	2066821	33339	Predicted by at least one method	WP_252169578.1		M0D19_RS10565	2034208	2035020	-1	ParA family protein
2033482	2066821	33339	Predicted by at least one method	WP_252169577.1		M0D19_RS10560	2036104	2036355	-1	hypothetical protein
2033482	2066821	33339	Predicted by at least one method	WP_010386640.1		M0D19_RS10555	2036842	2037414	1	uracil-DNA glycosylase family protein
2033482	2066821	33339	Predicted by at least one method	WP_010277786.1		M0D19_RS10550	2037446	2037979	1	5-formyltetrahydrofolate cyclo-ligase
2033482	2066821	33339	Predicted by at least one method	WP_350355938.1		M0D19_RS11315	2038181	2038294	-1	IS3 family transposase
2033482	2066821	33339	Predicted by at least one method	WP_105302080.1		M0D19_RS10545	2038310	2038618	-1	DDE-type integrase/transposase/recombinase
2033482	2066821	33339	Predicted by at least one method	WP_013102141.1		M0D19_RS10540	2038660	2038986	-1	transposase
2033482	2066821	33339	Predicted by at least one method	WP_071952415.1		M0D19_RS10535	2039032	2039286	-1	transposase
2033482	2066821	33339	Predicted by at least one method	WP_252169576.1		M0D19_RS10530	2039496	2040059	-1	recombinase family protein
2033482	2066821	33339	Predicted by at least one method	WP_050884803.1		M0D19_RS10525	2040248	2040505	-1	hypothetical protein
2033482	2066821	33339	Predicted by at least one method	WP_252169575.1		M0D19_RS10520	2040544	2040984	-1	MarR family transcriptional regulator
2033482	2066821	33339	Predicted by at least one method	WP_059442674.1		M0D19_RS10515	2041140	2041946	-1	manganese catalase family protein
2033482	2066821	33339	Predicted by at least one method	WP_050884806.1		M0D19_RS10510	2042065	2042370	-1	hypothetical protein
2033482	2066821	33339	Predicted by at least one method	WP_112132940.1		M0D19_RS10505	2042649	2042981	-1	integrase core domain-containing protein
2033482	2066821	33339	Predicted by at least one method	WP_252169574.1		M0D19_RS10500	2043022	2043417	-1	IS3 family transposase
2033482	2066821	33339	Predicted by at least one method	WP_138410555.1		M0D19_RS10495	2043477	2043656	-1	hypothetical protein
2033482	2066821	33339	Predicted by at least one method	WP_013102145.1		M0D19_RS10490	2043896	2045428	1	ClC family H(+)/Cl(-) exchange transporter
2033482	2066821	33339	Predicted by at least one method	WP_252169573.1		M0D19_RS10485	2045995	2046957	1	cation:proton antiporter
2033482	2066821	33339	Predicted by at least one method	WP_252169572.1		M0D19_RS10480	2047038	2047718	-1	VIT family protein
2033482	2066821	33339	Predicted by at least one method	WP_252169571.1		M0D19_RS10475	2047720	2048346	-1	VIT family protein
2033482	2066821	33339	Predicted by at least one method	WP_252169570.1		M0D19_RS10470	2048526	2049332	-1	IS3 family transposase
2033482	2066821	33339	Predicted by at least one method	WP_004912700.1		M0D19_RS10465	2049378	2049620	-1	transposase
2033482	2066821	33339	Predicted by at least one method			M0D19_RS10460	2049793	2051318	1	ABC transporter permease/substrate-binding protein
2033482	2066821	33339	Predicted by at least one method	WP_010008889.1		M0D19_RS10455	2051319	2052290	1	ABC transporter ATP-binding protein
2033482	2066821	33339	Predicted by at least one method	WP_003643772.1		M0D19_RS10450	2052368	2053699	1	NAD(P)/FAD-dependent oxidoreductase
2033482	2066821	33339	Predicted by at least one method	WP_252169584.1		M0D19_RS10445	2054126	2054809	-1	IS6 family transposase
2033482	2066821	33339	Predicted by at least one method		arsC	M0D19_RS10440	2055222	2055637	1	arsenate reductase (thioredoxin)
2033482	2066821	33339	Predicted by at least one method	WP_252169583.1		M0D19_RS10435	2055891	2056130	1	hypothetical protein
2033482	2066821	33339	Predicted by at least one method	WP_010383508.1		M0D19_RS10430	2056127	2056777	1	ATP-binding cassette domain-containing protein
2033482	2066821	33339	Predicted by at least one method		fetB	M0D19_RS10425	2056774	2057528	1	iron export ABC transporter permease subunit FetB
2033482	2066821	33339	Predicted by at least one method	WP_006844813.1		M0D19_RS10420	2057705	2058292	1	site-specific integrase
2033482	2066821	33339	Predicted by at least one method	WP_004903726.1		M0D19_RS10415	2059103	2059588	-1	VIT1/CCC1 transporter family protein
2033482	2066821	33339	Predicted by at least one method	WP_235805514.1		M0D19_RS11310	2059975	2060238	-1	transposase
2033482	2066821	33339	Predicted by at least one method	WP_004909688.1		M0D19_RS10405	2060334	2061026	-1	Crp/Fnr family transcriptional regulator
2033482	2066821	33339	Predicted by at least one method	WP_004909686.1		M0D19_RS10400	2061043	2061594	-1	DNA starvation/stationary phase protection protein
2033482	2066821	33339	Predicted by at least one method	WP_004909683.1		M0D19_RS10395	2061596	2061832	-1	heavy-metal-associated domain-containing protein
2033482	2066821	33339	Predicted by at least one method			M0D19_RS10390	2061896	2063745	-1	heavy metal translocating P-type ATPase
2033482	2066821	33339	Predicted by at least one method	WP_135400495.1		M0D19_RS10385	2063932	2065053	1	acyl-CoA dehydrogenase family protein
2033482	2066821	33339	Predicted by at least one method	WP_135400494.1		M0D19_RS10380	2065066	2065842	1	electron transfer flavoprotein subunit beta/FixA family protein
2033482	2066821	33339	Predicted by at least one method	WP_147011329.1		M0D19_RS10375	2065856	2066821	1	electron transfer flavoprotein subunit alpha/FixB family protein
2063932	2068452	4520	Predicted by at least one method	WP_135400495.1		M0D19_RS10385	2063932	2065053	1	acyl-CoA dehydrogenase family protein
2063932	2068452	4520	Predicted by at least one method	WP_135400494.1		M0D19_RS10380	2065066	2065842	1	electron transfer flavoprotein subunit beta/FixA family protein
2063932	2068452	4520	Predicted by at least one method	WP_147011329.1		M0D19_RS10375	2065856	2066821	1	electron transfer flavoprotein subunit alpha/FixB family protein
2063932	2068452	4520	Predicted by at least one method	WP_252169582.1		M0D19_RS10370	2067118	2068452	1	ISL3 family transposase
2078506	2103504	24998	Predicted by at least one method	WP_224143989.1		M0D19_RS11020	2078174	2078509	1	type II toxin-antitoxin system RelB/DinJ family antitoxin
2078506	2103504	24998	Predicted by at least one method	WP_014335260.1		M0D19_RS11025	2078506	2078850	1	type II toxin-antitoxin system PemK/MazF family toxin
2078506	2103504	24998	Predicted by at least one method	WP_014335261.1		M0D19_RS11030	2078965	2079267	1	hypothetical protein
2078506	2103504	24998	Predicted by at least one method			M0D19_RS11035	2079231	2079326	1	IS30 family transposase
2078506	2103504	24998	Predicted by at least one method	WP_014335262.1		M0D19_RS11040	2079285	2079476	-1	hypothetical protein
2078506	2103504	24998	Predicted by at least one method	WP_014335263.1		M0D19_RS11045	2079627	2080043	1	Lrp/AsnC family transcriptional regulator
2078506	2103504	24998	Predicted by at least one method	WP_252169614.1		M0D19_RS11050	2080059	2082488	1	ATP-binding cassette domain-containing protein
2078506	2103504	24998	Predicted by at least one method	WP_010276702.1	trxA	M0D19_RS11055	2082687	2083013	1	thioredoxin
2078506	2103504	24998	Predicted by at least one method	WP_135400484.1		M0D19_RS11060	2083059	2084666	1	FAD-dependent oxidoreductase
2078506	2103504	24998	Predicted by at least one method	WP_014335266.1		M0D19_RS11065	2084687	2084944	1	metal-sensitive transcriptional regulator
2078506	2103504	24998	Predicted by at least one method	WP_252169615.1		M0D19_RS11070	2084966	2085313	1	MBL fold metallo-hydrolase
2078506	2103504	24998	Predicted by at least one method	WP_252169616.1		M0D19_RS11075	2085406	2085744	1	hypothetical protein
2078506	2103504	24998	Predicted by at least one method	WP_252169617.1		M0D19_RS11080	2085937	2087058	-1	hypothetical protein
2078506	2103504	24998	Predicted by at least one method	WP_224145011.1		M0D19_RS11085	2087076	2087732	-1	GTP-binding protein
2078506	2103504	24998	Predicted by at least one method	WP_332840499.1		M0D19_RS11090	2087862	2088101	-1	helix-turn-helix domain-containing protein
2078506	2103504	24998	Predicted by at least one method	WP_014335269.1		M0D19_RS11095	2088327	2088944	1	NAD(P)H-binding protein
2078506	2103504	24998	Predicted by at least one method	WP_014335270.1		M0D19_RS11100	2089742	2090068	1	thioredoxin family protein
2078506	2103504	24998	Predicted by at least one method	WP_014975081.1		M0D19_RS11105	2090489	2091046	-1	recombinase family protein
2078506	2103504	24998	Predicted by at least one method	WP_050884803.1		M0D19_RS11110	2091234	2091491	-1	hypothetical protein
2078506	2103504	24998	Predicted by at least one method	WP_252169575.1		M0D19_RS11115	2091530	2091970	-1	MarR family transcriptional regulator
2078506	2103504	24998	Predicted by at least one method	WP_059442674.1		M0D19_RS11120	2092126	2092932	-1	manganese catalase family protein
2078506	2103504	24998	Predicted by at least one method	WP_050884806.1		M0D19_RS11125	2093051	2093356	-1	hypothetical protein
2078506	2103504	24998	Predicted by at least one method	WP_252169604.1		M0D19_RS11130	2093576	2094514	-1	hypothetical protein
2078506	2103504	24998	Predicted by at least one method	WP_252169605.1		M0D19_RS11135	2094930	2095853	-1	hypothetical protein
2078506	2103504	24998	Predicted by at least one method	WP_059442515.1		M0D19_RS11140	2096005	2096382	-1	DUF5388 domain-containing protein
2078506	2103504	24998	Predicted by at least one method	WP_252169606.1		M0D19_RS11145	2096385	2097218	-1	AAA family ATPase
2078506	2103504	24998	Predicted by at least one method	WP_252169607.1		M0D19_RS11150	2098326	2098982	-1	ImmA/IrrE family metallo-endopeptidase
2078506	2103504	24998	Predicted by at least one method	WP_014335277.1		M0D19_RS11155	2098983	2099339	-1	helix-turn-helix transcriptional regulator
2078506	2103504	24998	Predicted by at least one method	WP_252169608.1		M0D19_RS11160	2100068	2100259	1	hypothetical protein
2078506	2103504	24998	Predicted by at least one method	WP_164481475.1		M0D19_RS11165	2100252	2100401	1	hypothetical protein
2078506	2103504	24998	Predicted by at least one method	WP_252169609.1		M0D19_RS11170	2100483	2101190	1	hypothetical protein
2078506	2103504	24998	Predicted by at least one method			M0D19_RS11175	2101212	2101658	1	hypothetical protein
2078506	2103504	24998	Predicted by at least one method	WP_349626258.1		M0D19_RS11180	2101652	2102740	1	ATPase, T2SS/T4P/T4SS family
2078506	2103504	24998	Predicted by at least one method	WP_252169612.1		M0D19_RS11185	2103193	2103504	1	hypothetical protein
2078506	2103504	24998	Predicted by at least one method	WP_010278049.1		M0D19_RS11190	2103485	2104672	1	replication initiation factor domain-containing protein
2121060	2161597	40537	Predicted by at least one method	WP_252169588.1		M0D19_RS10640	2121060	2121455	1	FAD-dependent oxidoreductase
2121060	2161597	40537	Predicted by at least one method	WP_252169589.1		M0D19_RS10645	2121488	2122390	1	FAD-dependent oxidoreductase
2121060	2161597	40537	Predicted by at least one method	WP_014335306.1		M0D19_RS11325	2122822	2123160	1	transposase
2121060	2161597	40537	Predicted by at least one method	WP_014335305.1		M0D19_RS10650	2123511	2124488	1	LacI family DNA-binding transcriptional regulator
2121060	2161597	40537	Predicted by at least one method	WP_014335304.1		M0D19_RS10655	2124605	2125837	1	MFS transporter
2121060	2161597	40537	Predicted by at least one method	WP_252169585.1		M0D19_RS10660	2125848	2127275	1	glycoside hydrolase family 32 protein
2121060	2161597	40537	Predicted by at least one method	WP_237049527.1		M0D19_RS10665	2127467	2127739	1	GNAT family N-acetyltransferase
2121060	2161597	40537	Predicted by at least one method	WP_014335300.1	mobV	M0D19_RS10670	2128384	2129619	1	MobV family relaxase
2121060	2161597	40537	Predicted by at least one method	WP_252169586.1		M0D19_RS10675	2130117	2131271	1	RepB family plasmid replication initiator protein
2121060	2161597	40537	Predicted by at least one method	WP_077283324.1		M0D19_RS10685	2132833	2134023	1	phosphopentomutase
2121060	2161597	40537	Predicted by at least one method	WP_077283322.1	deoD	M0D19_RS10690	2134020	2134727	1	purine-nucleoside phosphorylase
2121060	2161597	40537	Predicted by at least one method	WP_135400479.1		M0D19_RS10695	2135229	2135648	1	SGNH/GDSL hydrolase family protein
2121060	2161597	40537	Predicted by at least one method	WP_006845385.1		M0D19_RS10700	2135710	2135922	-1	hypothetical protein
2121060	2161597	40537	Predicted by at least one method	WP_016374492.1		M0D19_RS10705	2135972	2136532	-1	hypothetical protein
2121060	2161597	40537	Predicted by at least one method	WP_038241070.1		M0D19_RS10710	2136620	2137261	1	Crp/Fnr family transcriptional regulator
2121060	2161597	40537	Predicted by at least one method			M0D19_RS10715	2137353	2137944	1	IS5 family transposase
2121060	2161597	40537	Predicted by at least one method	WP_003587210.1		M0D19_RS10720	2138086	2138553	-1	DNA starvation/stationary phase protection protein
2121060	2161597	40537	Predicted by at least one method	WP_252169590.1		M0D19_RS10725	2139138	2139404	1	hypothetical protein
2121060	2161597	40537	Predicted by at least one method	WP_252169591.1		M0D19_RS10730	2139534	2140442	1	magnesium transporter CorA family protein
2121060	2161597	40537	Predicted by at least one method			M0D19_RS10735	2140638	2140777	1	site-specific integrase
2121060	2161597	40537	Predicted by at least one method	WP_252169592.1	mobV	M0D19_RS10740	2141257	2142492	1	MobV family relaxase
2121060	2161597	40537	Predicted by at least one method	WP_098039619.1		M0D19_RS10745	2142993	2144147	1	RepB family plasmid replication initiator protein
2121060	2161597	40537	Predicted by at least one method	WP_216988135.1		M0D19_RS10750	2144140	2144718	1	DNA-binding protein
2121060	2161597	40537	Predicted by at least one method	WP_216988134.1		M0D19_RS10755	2144832	2145092	1	transposase
2121060	2161597	40537	Predicted by at least one method	WP_179876415.1		M0D19_RS10760	2145089	2145301	-1	transposase
2121060	2161597	40537	Predicted by at least one method	WP_216988133.1	fucP	M0D19_RS10765	2145870	2147222	1	L-fucose:H+ symporter permease
2121060	2161597	40537	Predicted by at least one method	WP_179876416.1		M0D19_RS10770	2147185	2148204	1	DUF4432 family protein
2121060	2161597	40537	Predicted by at least one method	WP_135400478.1	rbsK	M0D19_RS10775	2148206	2149132	1	ribokinase
2121060	2161597	40537	Predicted by at least one method	WP_077283324.1		M0D19_RS10780	2149129	2150319	1	phosphopentomutase
2121060	2161597	40537	Predicted by at least one method	WP_077283322.1	deoD	M0D19_RS10785	2150316	2151023	1	purine-nucleoside phosphorylase
2121060	2161597	40537	Predicted by at least one method	WP_135400479.1		M0D19_RS10790	2151525	2151944	1	SGNH/GDSL hydrolase family protein
2121060	2161597	40537	Predicted by at least one method	WP_006845385.1		M0D19_RS10795	2152006	2152218	-1	hypothetical protein
2121060	2161597	40537	Predicted by at least one method	WP_016374492.1		M0D19_RS10800	2152268	2152828	-1	hypothetical protein
2121060	2161597	40537	Predicted by at least one method	WP_038241070.1		M0D19_RS10805	2152916	2153557	1	Crp/Fnr family transcriptional regulator
2121060	2161597	40537	Predicted by at least one method			M0D19_RS10810	2153649	2154240	1	IS5 family transposase
2121060	2161597	40537	Predicted by at least one method	WP_003587210.1		M0D19_RS10815	2154382	2154849	-1	DNA starvation/stationary phase protection protein
2121060	2161597	40537	Predicted by at least one method	WP_252169590.1		M0D19_RS10820	2155434	2155700	1	hypothetical protein
2121060	2161597	40537	Predicted by at least one method	WP_252169591.1		M0D19_RS10825	2155830	2156738	1	magnesium transporter CorA family protein
2121060	2161597	40537	Predicted by at least one method			M0D19_RS10830	2156934	2157073	1	site-specific integrase
2121060	2161597	40537	Predicted by at least one method	WP_252169592.1	mobV	M0D19_RS10835	2157553	2158788	1	MobV family relaxase
2121060	2161597	40537	Predicted by at least one method	WP_098039619.1		M0D19_RS10840	2159289	2160443	1	RepB family plasmid replication initiator protein
2121060	2161597	40537	Predicted by at least one method	WP_216988135.1		M0D19_RS10845	2160436	2161014	1	DNA-binding protein
2121060	2161597	40537	Predicted by at least one method	WP_216988134.1		M0D19_RS10850	2161128	2161388	1	transposase
2121060	2161597	40537	Predicted by at least one method	WP_179876415.1		M0D19_RS10855	2161385	2161597	-1	transposase
2138086	2142492	4406	Predicted by at least one method	WP_003587210.1		M0D19_RS10720	2138086	2138553	-1	DNA starvation/stationary phase protection protein
2138086	2142492	4406	Predicted by at least one method	WP_252169590.1		M0D19_RS10725	2139138	2139404	1	hypothetical protein
2138086	2142492	4406	Predicted by at least one method	WP_252169591.1		M0D19_RS10730	2139534	2140442	1	magnesium transporter CorA family protein
2138086	2142492	4406	Predicted by at least one method			M0D19_RS10735	2140638	2140777	1	site-specific integrase
2138086	2142492	4406	Predicted by at least one method	WP_252169592.1	mobV	M0D19_RS10740	2141257	2142492	1	MobV family relaxase
2154382	2158788	4406	Predicted by at least one method	WP_003587210.1		M0D19_RS10815	2154382	2154849	-1	DNA starvation/stationary phase protection protein
2154382	2158788	4406	Predicted by at least one method	WP_252169590.1		M0D19_RS10820	2155434	2155700	1	hypothetical protein
2154382	2158788	4406	Predicted by at least one method	WP_252169591.1		M0D19_RS10825	2155830	2156738	1	magnesium transporter CorA family protein
2154382	2158788	4406	Predicted by at least one method			M0D19_RS10830	2156934	2157073	1	site-specific integrase
2154382	2158788	4406	Predicted by at least one method	WP_252169592.1	mobV	M0D19_RS10835	2157553	2158788	1	MobV family relaxase
2177627	2186435	8808	Predicted by at least one method	WP_223318177.1		M0D19_RS10920	2177627	2178052	1	helix-turn-helix transcriptional regulator
2177627	2186435	8808	Predicted by at least one method	WP_252169593.1		M0D19_RS10925	2178486	2179097	1	helix-turn-helix domain-containing protein
2177627	2186435	8808	Predicted by at least one method		mobV	M0D19_RS11335	2179546	2180780	1	MobV family relaxase
2177627	2186435	8808	Predicted by at least one method	WP_252169596.1		M0D19_RS10940	2181278	2182432	1	RepB family plasmid replication initiator protein
2177627	2186435	8808	Predicted by at least one method	WP_252169597.1		M0D19_RS10945	2182425	2182952	1	HTH domain-containing protein
2177627	2186435	8808	Predicted by at least one method	WP_252169598.1		M0D19_RS10950	2183066	2183341	1	transposase
2177627	2186435	8808	Predicted by at least one method	WP_252169599.1		M0D19_RS10955	2183486	2183941	1	CopY/TcrY family copper transport repressor
2177627	2186435	8808	Predicted by at least one method			M0D19_RS10960	2183954	2184106	1	heavy metal-associated domain-containing protein
2177627	2186435	8808	Predicted by at least one method	WP_252169600.1		M0D19_RS10965	2184252	2186435	1	copper-translocating P-type ATPase

## Sheet: KIBGEIB22
Island start	Island end	Length	Method	Gene name	Gene ID	Locus	Gene start	Gene end	Strand	Product	External Annotations
1412678	1437791	25113	Predicted by at least one method	TJY30579.1		FCF26_05060	1412678	1413484	1	hypothetical protein
1412678	1437791	25113	Predicted by at least one method	TJY30580.1		FCF26_05065	1413504	1414424	-1	peptidoglycan hydrolase
1412678	1437791	25113	Predicted by at least one method	TJY30581.1		FCF26_05070	1414354	1414815	-1	hypothetical protein
1412678	1437791	25113	Predicted by at least one method	TJY30582.1		FCF26_05075	1414817	1415041	-1	hypothetical protein
1412678	1437791	25113	Predicted by at least one method	TJY30583.1		FCF26_05080	1415044	1417806	-1	hypothetical protein
1412678	1437791	25113	Predicted by at least one method	TJY30584.1		FCF26_05085	1417930	1418313	-1	hypothetical protein
1412678	1437791	25113	Predicted by at least one method	TJY30585.1		FCF26_05090	1418328	1422239	-1	hypothetical protein
1412678	1437791	25113	Predicted by at least one method	TJY30586.1		FCF26_05095	1422236	1423063	-1	hypothetical protein
1412678	1437791	25113	Predicted by at least one method	TJY30587.1		FCF26_05100	1423063	1426779	-1	phage tail tape measure protein
1412678	1437791	25113	Predicted by at least one method	TJY30588.1		FCF26_05105	1426766	1427098	-1	hypothetical protein
1412678	1437791	25113	Predicted by at least one method	TJY30589.1		FCF26_05110	1427095	1427553	-1	hypothetical protein
1412678	1437791	25113	Predicted by at least one method	TJY30590.1		FCF26_05115	1427590	1428147	-1	phage major tail protein, TP901-1 family
1412678	1437791	25113	Predicted by at least one method	TJY30591.1		FCF26_05120	1428161	1428526	-1	hypothetical protein
1412678	1437791	25113	Predicted by at least one method	TJY30687.1		FCF26_05125	1428523	1428870	-1	HK97 gp10 family phage protein
1412678	1437791	25113	Predicted by at least one method	TJY30592.1		FCF26_05130	1428887	1429177	-1	hypothetical protein
1412678	1437791	25113	Predicted by at least one method	TJY30593.1		FCF26_05135	1429177	1429524	-1	hypothetical protein
1412678	1437791	25113	Predicted by at least one method	TJY30594.1		FCF26_05140	1429563	1429706	-1	hypothetical protein
1412678	1437791	25113	Predicted by at least one method	TJY30595.1		FCF26_05145	1429708	1430730	-1	replication protein
1412678	1437791	25113	Predicted by at least one method	TJY30596.1		FCF26_05150	1430751	1431356	-1	DUF4355 domain-containing protein
1412678	1437791	25113	Predicted by at least one method	TJY30597.1		FCF26_05155	1431523	1431765	-1	hypothetical protein
1412678	1437791	25113	Predicted by at least one method	TJY30598.1		FCF26_05160	1431778	1432734	-1	phage head morphogenesis protein
1412678	1437791	25113	Predicted by at least one method	TJY30599.1		FCF26_05165	1432727	1434298	-1	phage portal protein
1412678	1437791	25113	Predicted by at least one method	TJY30600.1		FCF26_05170	1434301	1435584	-1	PBSX family phage terminase large subunit
1412678	1437791	25113	Predicted by at least one method	TJY30601.1		FCF26_05175	1435584	1436072	-1	terminase small subunit
1412678	1437791	25113	Predicted by at least one method	TJY30602.1		FCF26_05180	1436196	1436846	-1	hypothetical protein
1412678	1437791	25113	Predicted by at least one method	TJY30603.1		FCF26_05185	1436895	1437095	-1	hypothetical protein
1412678	1437791	25113	Predicted by at least one method	TJY30604.1		FCF26_05190	1437147	1437791	-1	hypothetical protein
1448150	1453726	5576	Predicted by at least one method	TJY30617.1		FCF26_05255	1447491	1448153	-1	nucleotide-binding protein
1448150	1453726	5576	Predicted by at least one method	TJY30618.1		FCF26_05260	1448150	1449127	-1	DUF1351 domain-containing protein
1448150	1453726	5576	Predicted by at least one method	TJY30619.1		FCF26_05265	1449401	1449682	-1	hypothetical protein
1448150	1453726	5576	Predicted by at least one method	TJY30620.1		FCF26_05270	1449732	1449944	-1	helix-turn-helix transcriptional regulator
1448150	1453726	5576	Predicted by at least one method	TJY30621.1		FCF26_05275	1450098	1450505	1	helix-turn-helix transcriptional regulator
1448150	1453726	5576	Predicted by at least one method	TJY30622.1		FCF26_05280	1450502	1450921	1	ImmA/IrrE family metallo-endopeptidase
1448150	1453726	5576	Predicted by at least one method	TJY30623.1		FCF26_05285	1451069	1451464	1	hypothetical protein
1448150	1453726	5576	Predicted by at least one method	TJY30624.1		FCF26_05290	1451636	1452457	1	KilA-N domain-containing protein
1448150	1453726	5576	Predicted by at least one method	TJY30625.1		FCF26_05295	1452593	1453726	1	integrase
1487030	1555511	68481	Predicted by at least one method	TJY27306.1		FCF26_09720	1487030	1487644	1	helix-turn-helix transcriptional regulator
1487030	1555511	68481	Predicted by at least one method	TJY27310.1		FCF26_09715	1487975	1488112	-1	putative holin-like toxin
1487030	1555511	68481	Predicted by at least one method			FCF26_09710	1488203	1488581	-1	hypothetical protein
1487030	1555511	68481	Predicted by at least one method	TJY27305.1		FCF26_09705	1488703	1489374	1	hypothetical protein
1487030	1555511	68481	Predicted by at least one method	TJY27304.1		FCF26_09700	1489428	1490525	1	DUF3800 domain-containing protein
1487030	1555511	68481	Predicted by at least one method	TJY27303.1	arsC	FCF26_09695	1490977	1491393	1	arsenate reductase (thioredoxin)
1487030	1555511	68481	Predicted by at least one method	TJY27302.1		FCF26_09690	1491647	1491886	1	hypothetical protein
1487030	1555511	68481	Predicted by at least one method	TJY27301.1		FCF26_09685	1491883	1492533	1	ATP-binding cassette domain-containing protein
1487030	1555511	68481	Predicted by at least one method	TJY27300.1	fetB	FCF26_09680	1492530	1493285	1	iron export ABC transporter permease subunit FetB
1487030	1555511	68481	Predicted by at least one method			FCF26_09675	1493361	1493606	1	hypothetical protein
1487030	1555511	68481	Predicted by at least one method			FCF26_09670	1493605	1493763	-1	helix-turn-helix domain-containing protein
1487030	1555511	68481	Predicted by at least one method	TJY27299.1		FCF26_09665	1493815	1494402	1	site-specific integrase
1487030	1555511	68481	Predicted by at least one method	TJY27298.1		FCF26_09660	1495213	1495698	-1	hypothetical protein
1487030	1555511	68481	Predicted by at least one method	TJY27309.1		FCF26_09655	1496085	1496465	-1	hypothetical protein
1487030	1555511	68481	Predicted by at least one method	TJY27297.1		FCF26_09650	1496444	1497136	-1	Crp/Fnr family transcriptional regulator
1487030	1555511	68481	Predicted by at least one method	TJY27296.1		FCF26_09645	1497153	1497704	-1	DNA starvation/stationary phase protection protein
1487030	1555511	68481	Predicted by at least one method	TJY27295.1		FCF26_09640	1497706	1497942	-1	heavy-metal-associated domain-containing protein
1487030	1555511	68481	Predicted by at least one method	TJY27294.1		FCF26_09635	1498006	1499856	-1	heavy metal translocating P-type ATPase
1487030	1555511	68481	Predicted by at least one method	TJY27293.1		FCF26_09630	1500175	1500945	-1	IS3 family transposase
1487030	1555511	68481	Predicted by at least one method	TJY27308.1		FCF26_09625	1501002	1501175	-1	transposase
1487030	1555511	68481	Predicted by at least one method			FCF26_09620	1501313	1501456	-1	MBL fold metallo-hydrolase
1487030	1555511	68481	Predicted by at least one method	TJY27292.1		FCF26_09615	1501478	1501735	-1	metal-sensitive transcriptional regulator
1487030	1555511	68481	Predicted by at least one method	TJY27291.1		FCF26_09610	1501756	1503399	-1	CoA-disulfide reductase
1487030	1555511	68481	Predicted by at least one method	TJY27290.1	trxA	FCF26_09605	1503410	1503736	-1	thioredoxin
1487030	1555511	68481	Predicted by at least one method			FCF26_09730	1504959	1505168	1	VIT family protein
1487030	1555511	68481	Predicted by at least one method	TJY27260.1		FCF26_09735	1505249	1506211	-1	cation:proton antiporter
1487030	1555511	68481	Predicted by at least one method	TJY27261.1		FCF26_09740	1506778	1508310	-1	ClC family H(+)/Cl(-) exchange transporter
1487030	1555511	68481	Predicted by at least one method	TJY27262.1		FCF26_09745	1508485	1508832	-1	CrcB family protein
1487030	1555511	68481	Predicted by at least one method	TJY27263.1		FCF26_09750	1508829	1509230	-1	CrcB family protein
1487030	1555511	68481	Predicted by at least one method	TJY27264.1		FCF26_09755	1509515	1509781	1	hypothetical protein
1487030	1555511	68481	Predicted by at least one method	TJY27265.1		FCF26_09760	1510360	1510923	1	recombinase family protein
1487030	1555511	68481	Predicted by at least one method	TJY27266.1		FCF26_09765	1511132	1511386	1	transposase
1487030	1555511	68481	Predicted by at least one method	TJY27267.1		FCF26_09770	1511405	1511758	1	hypothetical protein
1487030	1555511	68481	Predicted by at least one method	TJY27268.1		FCF26_09775	1511800	1512237	1	IS3 family transposase
1487030	1555511	68481	Predicted by at least one method	TJY27269.1		FCF26_09780	1512439	1512972	-1	5-formyltetrahydrofolate cyclo-ligase
1487030	1555511	68481	Predicted by at least one method	TJY27270.1		FCF26_09785	1513004	1513576	-1	uracil-DNA glycosylase family protein
1487030	1555511	68481	Predicted by at least one method			FCF26_09790	1513956	1514266	1	ImmA/IrrE family metallo-endopeptidase
1487030	1555511	68481	Predicted by at least one method	TJY27271.1		FCF26_09795	1515398	1516210	1	ParA family protein
1487030	1555511	68481	Predicted by at least one method	TJY27272.1		FCF26_09800	1516223	1516552	1	hypothetical protein
1487030	1555511	68481	Predicted by at least one method	TJY27393.1		FCF26_09600	1517801	1518340	-1	hypothetical protein
1487030	1555511	68481	Predicted by at least one method	TJY27392.1		FCF26_09595	1518343	1518738	-1	hypothetical protein
1487030	1555511	68481	Predicted by at least one method	TJY27391.1		FCF26_09590	1518848	1519321	-1	holin
1487030	1555511	68481	Predicted by at least one method	TJY27390.1		FCF26_09585	1519331	1520422	-1	1,4-beta-N-acetylmuramidase
1487030	1555511	68481	Predicted by at least one method	TJY27389.1		FCF26_09580	1520426	1520650	-1	hypothetical protein
1487030	1555511	68481	Predicted by at least one method	TJY27388.1		FCF26_09575	1520668	1521474	-1	hypothetical protein
1487030	1555511	68481	Predicted by at least one method	TJY27387.1		FCF26_09570	1521493	1522584	-1	hypothetical protein
1487030	1555511	68481	Predicted by at least one method	TJY27386.1		FCF26_09565	1522581	1523006	-1	hypothetical protein
1487030	1555511	68481	Predicted by at least one method	TJY27385.1		FCF26_09560	1523057	1523290	-1	hypothetical protein
1487030	1555511	68481	Predicted by at least one method	TJY27384.1		FCF26_09555	1523449	1527633	-1	hypothetical protein
1487030	1555511	68481	Predicted by at least one method	TJY27383.1		FCF26_09550	1527651	1528763	-1	hypothetical protein
1487030	1555511	68481	Predicted by at least one method	TJY27382.1		FCF26_09545	1528829	1534042	-1	phage tail tape measure protein
1487030	1555511	68481	Predicted by at least one method	TJY27381.1		FCF26_09540	1534043	1534222	-1	hypothetical protein
1487030	1555511	68481	Predicted by at least one method	TJY27380.1		FCF26_09535	1534261	1534671	-1	molecular chaperone
1487030	1555511	68481	Predicted by at least one method	TJY27379.1		FCF26_09530	1535014	1535649	-1	hypothetical protein
1487030	1555511	68481	Predicted by at least one method	TJY27378.1		FCF26_09525	1535653	1536027	-1	DUF806 family protein
1487030	1555511	68481	Predicted by at least one method	TJY27377.1		FCF26_09520	1536027	1536443	-1	HK97 gp10 family phage protein
1487030	1555511	68481	Predicted by at least one method	TJY27376.1		FCF26_09515	1536433	1536804	-1	head-tail adaptor protein
1487030	1555511	68481	Predicted by at least one method	TJY27375.1		FCF26_09510	1536797	1537123	-1	phage gp6-like head-tail connector protein
1487030	1555511	68481	Predicted by at least one method	TJY27374.1		FCF26_09505	1537134	1538303	-1	phage major capsid protein
1487030	1555511	68481	Predicted by at least one method	TJY27373.1		FCF26_09500	1538296	1539003	-1	Clp protease ClpP
1487030	1555511	68481	Predicted by at least one method	TJY27372.1		FCF26_09495	1539000	1540142	-1	phage portal protein
1487030	1555511	68481	Predicted by at least one method	TJY27371.1		FCF26_09490	1540147	1540335	-1	hypothetical protein
1487030	1555511	68481	Predicted by at least one method	TJY27370.1		FCF26_09485	1540332	1542212	-1	terminase large subunit
1487030	1555511	68481	Predicted by at least one method	TJY27369.1		FCF26_09480	1542199	1542720	-1	phage terminase small subunit P27 family
1487030	1555511	68481	Predicted by at least one method	TJY27368.1		FCF26_09475	1543242	1543772	-1	HNH endonuclease
1487030	1555511	68481	Predicted by at least one method	TJY27367.1		FCF26_09470	1543834	1544034	-1	hypothetical protein
1487030	1555511	68481	Predicted by at least one method	TJY27366.1		FCF26_09465	1544086	1544268	-1	hypothetical protein
1487030	1555511	68481	Predicted by at least one method	TJY27365.1		FCF26_09460	1544519	1545139	-1	hypothetical protein
1487030	1555511	68481	Predicted by at least one method	TJY27364.1		FCF26_09455	1545155	1546183	-1	DUF4868 domain-containing protein
1487030	1555511	68481	Predicted by at least one method	TJY27363.1		FCF26_09450	1546256	1547479	-1	helix-turn-helix domain-containing protein
1487030	1555511	68481	Predicted by at least one method	TJY27362.1		FCF26_09445	1548029	1548421	-1	DUF722 domain-containing protein
1487030	1555511	68481	Predicted by at least one method			FCF26_09440	1548660	1548887	-1	hypothetical protein
1487030	1555511	68481	Predicted by at least one method	TJY27361.1		FCF26_09435	1549904	1550344	-1	hypothetical protein
1487030	1555511	68481	Predicted by at least one method	TJY27360.1		FCF26_09430	1550347	1550745	-1	hypothetical protein
1487030	1555511	68481	Predicted by at least one method	TJY27359.1		FCF26_09425	1550738	1550959	-1	hypothetical protein
1487030	1555511	68481	Predicted by at least one method	TJY27358.1		FCF26_09420	1551078	1551779	-1	hypothetical protein
1487030	1555511	68481	Predicted by at least one method	TJY27357.1		FCF26_09415	1551935	1552708	-1	AAA family ATPase
1487030	1555511	68481	Predicted by at least one method	TJY27356.1		FCF26_09410	1552705	1553463	-1	DNA replication protein
1487030	1555511	68481	Predicted by at least one method	TJY27355.1		FCF26_09405	1553603	1554259	-1	hypothetical protein
1487030	1555511	68481	Predicted by at least one method	TJY27354.1		FCF26_09400	1554256	1555170	-1	recombinase
1487030	1555511	68481	Predicted by at least one method	TJY27353.1		FCF26_09395	1555173	1555511	-1	hypothetical protein

[truncated: 19 more sheets: DMLM17, DMLM18, 838, CBA3650, MSJK0064, DRC1506, XM4, XS14, XS804, C5, AP7, XM27, XS806, XM7, KNU-2, BD3749, DRC0211, CECT 9217, yan]
