# Supplementary material for: Comparative Genomics of Fermented Vegetable-Derived Leuconostoc mesenteroides from Biodiversity Hotspot Yunnan, China
Source: Microorganisms. 2026 Jun 16;14(6):1350. doi: 10.3390/microorganisms14061350 (PMC13304100; doi:10.3390/microorganisms14061350)
Supplement: Supplementary file 1 [file microorganisms-14-01350-s001.zip › Supplementary Table S6-Antibiotic resistance.xlsx]

## Sheet: Sheet1
Filename	RGI Criteria	# Perfect Hits	# Strict Hits	# Loose Hits
C5	Perfect, Strict, complete genes only	0	2	0
RGI Criteria	ARO Term	SNP	Detection Criteria	AMR Gene Family	Drug Class	Resistance Mechanism	% Identity of Matching Region	% Length of Reference Sequence
Strict	vanY gene in vanG cluster		protein homolog model	vanY, glycopeptide resistance gene cluster	glycopeptide antibiotic	antibiotic target alteration	36.32	92.11
Strict	vanT gene in vanG cluster		protein homolog model	glycopeptide resistance gene cluster, vanT	glycopeptide antibiotic	antibiotic target alteration	32.61	52.39
Filename	RGI Criteria	# Perfect Hits	# Strict Hits	# Loose Hits
AP7	Perfect, Strict, complete genes only	0	2	0
RGI Criteria	ARO Term	SNP	Detection Criteria	AMR Gene Family	Drug Class	Resistance Mechanism	% Identity of Matching Region	% Length of Reference Sequence
Strict	vanY gene in vanB cluster		protein homolog model	vanY, glycopeptide resistance gene cluster	glycopeptide antibiotic	antibiotic target alteration	34.36	95.9
Strict	vanT gene in vanG cluster		protein homolog model	glycopeptide resistance gene cluster, vanT	glycopeptide antibiotic	antibiotic target alteration	32.61	52.39
Filename	RGI Criteria	# Perfect Hits	# Strict Hits	# Loose Hits
XM27	Perfect, Strict, complete genes only	0	2	0
RGI Criteria	ARO Term	SNP	Detection Criteria	AMR Gene Family	Drug Class	Resistance Mechanism	% Identity of Matching Region	% Length of Reference Sequence
Strict	vanY gene in vanG cluster		protein homolog model	vanY, glycopeptide resistance gene cluster	glycopeptide antibiotic	antibiotic target alteration	36.32	92.11
Strict	vanT gene in vanG cluster		protein homolog model	glycopeptide resistance gene cluster, vanT	glycopeptide antibiotic	antibiotic target alteration	32.61	52.39
Filename	RGI Criteria	# Perfect Hits	# Strict Hits	# Loose Hits
XM4	Perfect, Strict, complete genes only	0	2	0
RGI Criteria	ARO Term	SNP	Detection Criteria	AMR Gene Family	Drug Class	Resistance Mechanism	% Identity of Matching Region	% Length of Reference Sequence
Strict	vanY gene in vanB cluster		protein homolog model	vanY, glycopeptide resistance gene cluster	glycopeptide antibiotic	antibiotic target alteration	34.36	95.9
Strict	vanT gene in vanG cluster		protein homolog model	glycopeptide resistance gene cluster, vanT	glycopeptide antibiotic	antibiotic target alteration	32.61	52.39
Filename	RGI Criteria	# Perfect Hits	# Strict Hits	# Loose Hits
XM7	Perfect, Strict, complete genes only	0	2	0
RGI Criteria	ARO Term	SNP	Detection Criteria	AMR Gene Family	Drug Class	Resistance Mechanism	% Identity of Matching Region	% Length of Reference Sequence
Strict	vanY gene in vanG cluster		protein homolog model	vanY, glycopeptide resistance gene cluster	glycopeptide antibiotic	antibiotic target alteration	36.32	92.11
Strict	vanT gene in vanG cluster		protein homolog model	glycopeptide resistance gene cluster, vanT	glycopeptide antibiotic	antibiotic target alteration	32.61	52.39
Filename	RGI Criteria	# Perfect Hits	# Strict Hits	# Loose Hits
XS14	Perfect, Strict, complete genes only	0	3	0
RGI Criteria	ARO Term	SNP	Detection Criteria	AMR Gene Family	Drug Class	Resistance Mechanism	% Identity of Matching Region	% Length of Reference Sequence
Strict	vanY gene in vanB cluster		protein homolog model	vanY, glycopeptide resistance gene cluster	glycopeptide antibiotic	antibiotic target alteration	34.36	95.9
Strict	vanY gene in vanB cluster		protein homolog model	vanY, glycopeptide resistance gene cluster	glycopeptide antibiotic	antibiotic target alteration	36.22	80.6
Strict	vanT gene in vanG cluster		protein homolog model	glycopeptide resistance gene cluster, vanT	glycopeptide antibiotic	antibiotic target alteration	32.61	52.39
Filename	RGI Criteria	# Perfect Hits	# Strict Hits	# Loose Hits
XS804	Perfect, Strict, complete genes only	0	2	0
RGI Criteria	ARO Term	SNP	Detection Criteria	AMR Gene Family	Drug Class	Resistance Mechanism	% Identity of Matching Region	% Length of Reference Sequence
Strict	vanY gene in vanG cluster		protein homolog model	vanY, glycopeptide resistance gene cluster	glycopeptide antibiotic	antibiotic target alteration	36.32	92.11
Strict	vanT gene in vanG cluster		protein homolog model	glycopeptide resistance gene cluster, vanT	glycopeptide antibiotic	antibiotic target alteration	32.61	52.39
Filename	RGI Criteria	# Perfect Hits	# Strict Hits	# Loose Hits
XS806	Perfect, Strict, complete genes only	0	2	0
RGI Criteria	ARO Term	SNP	Detection Criteria	AMR Gene Family	Drug Class	Resistance Mechanism	% Identity of Matching Region	% Length of Reference Sequence
Strict	vanY gene in vanG cluster		protein homolog model	vanY, glycopeptide resistance gene cluster	glycopeptide antibiotic	antibiotic target alteration	36.32	92.11
Strict	vanT gene in vanG cluster		protein homolog model	glycopeptide resistance gene cluster, vanT	glycopeptide antibiotic	antibiotic target alteration	32.61	52.39
Filename	RGI Criteria	# Perfect Hits	# Strict Hits	# Loose Hits
838	Perfect, Strict, complete genes only	0	2	0
RGI Criteria	ARO Term	SNP	Detection Criteria	AMR Gene Family	Drug Class	Resistance Mechanism	% Identity of Matching Region	% Length of Reference Sequence
Strict	vanY gene in vanB cluster		protein homolog model	vanY, glycopeptide resistance gene cluster	glycopeptide antibiotic	antibiotic target alteration	34.36	95.9
Strict	vanT gene in vanG cluster		protein homolog model	glycopeptide resistance gene cluster, vanT	glycopeptide antibiotic	antibiotic target alteration	32.61	52.39
Filename	RGI Criteria	# Perfect Hits	# Strict Hits	# Loose Hits
BD3749	Perfect, Strict, complete genes only	0	2	0
RGI Criteria	ARO Term	SNP	Detection Criteria	AMR Gene Family	Drug Class	Resistance Mechanism	% Identity of Matching Region	% Length of Reference Sequence
Strict	vanY gene in vanB cluster		protein homolog model	vanY, glycopeptide resistance gene cluster	glycopeptide antibiotic	antibiotic target alteration	34.36	95.9
Strict	vanT gene in vanG cluster		protein homolog model	glycopeptide resistance gene cluster, vanT	glycopeptide antibiotic	antibiotic target alteration	32.61	52.39
Filename	RGI Criteria	# Perfect Hits	# Strict Hits	# Loose Hits
CBA3650	Perfect, Strict, complete genes only	0	2	0
RGI Criteria	ARO Term	SNP	Detection Criteria	AMR Gene Family	Drug Class	Resistance Mechanism	% Identity of Matching Region	% Length of Reference Sequence
Strict	vanY gene in vanG cluster		protein homolog model	vanY, glycopeptide resistance gene cluster	glycopeptide antibiotic	antibiotic target alteration	36.32	92.11
Strict	vanT gene in vanG cluster		protein homolog model	glycopeptide resistance gene cluster, vanT	glycopeptide antibiotic	antibiotic target alteration	32.35	52.39
Filename	RGI Criteria	# Perfect Hits	# Strict Hits	# Loose Hits
CECT9217	Perfect, Strict, complete genes only	1	2	0
RGI Criteria	ARO Term	SNP	Detection Criteria	AMR Gene Family	Drug Class	Resistance Mechanism	% Identity of Matching Region	% Length of Reference Sequence
Perfect	aadA		protein homolog model	ANT(3',',)	aminoglycoside antibiotic	antibiotic inactivation	100	127.76
Strict	vanY gene in vanG cluster		protein homolog model	vanY, glycopeptide resistance gene cluster	glycopeptide antibiotic	antibiotic target alteration	36.32	92.11
Strict	vanT gene in vanG cluster		protein homolog model	glycopeptide resistance gene cluster, vanT	glycopeptide antibiotic	antibiotic target alteration	32.61	52.39
Filename	RGI Criteria	# Perfect Hits	# Strict Hits	# Loose Hits
DMLM17	Perfect, Strict, complete genes only	0	2	0
RGI Criteria	ARO Term	SNP	Detection Criteria	AMR Gene Family	Drug Class	Resistance Mechanism	% Identity of Matching Region	% Length of Reference Sequence
Strict	vanY gene in vanB cluster		protein homolog model	vanY, glycopeptide resistance gene cluster	glycopeptide antibiotic	antibiotic target alteration	34.36	95.9
Strict	vanT gene in vanG cluster		protein homolog model	glycopeptide resistance gene cluster, vanT	glycopeptide antibiotic	antibiotic target alteration	32.61	52.39
Filename	RGI Criteria	# Perfect Hits	# Strict Hits	# Loose Hits
DMLM18	Perfect, Strict, complete genes only	0	2	0
RGI Criteria	ARO Term	SNP	Detection Criteria	AMR Gene Family	Drug Class	Resistance Mechanism	% Identity of Matching Region	% Length of Reference Sequence
Strict	vanT gene in vanG cluster		protein homolog model	glycopeptide resistance gene cluster, vanT	glycopeptide antibiotic	antibiotic target alteration	32.35	52.39
Strict	vanY gene in vanB cluster		protein homolog model	vanY, glycopeptide resistance gene cluster	glycopeptide antibiotic	antibiotic target alteration	33.68	95.9
Filename	RGI Criteria	# Perfect Hits	# Strict Hits	# Loose Hits
DRC0211	Perfect, Strict, complete genes only	0	3	0
RGI Criteria	ARO Term	SNP	Detection Criteria	AMR Gene Family	Drug Class	Resistance Mechanism	% Identity of Matching Region	% Length of Reference Sequence
Strict	vanY gene in vanG cluster		protein homolog model	vanY, glycopeptide resistance gene cluster	glycopeptide antibiotic	antibiotic target alteration	36.32	92.11
Strict	vanT gene in vanG cluster		protein homolog model	glycopeptide resistance gene cluster, vanT	glycopeptide antibiotic	antibiotic target alteration	32.61	52.39
Strict	vanW gene in vanB cluster		protein homolog model	vanW, glycopeptide resistance gene cluster	glycopeptide antibiotic	antibiotic target alteration	35	99.27
Filename	RGI Criteria	# Perfect Hits	# Strict Hits	# Loose Hits
DRC1506	Perfect, Strict, complete genes only	0	2	0
RGI Criteria	ARO Term	SNP	Detection Criteria	AMR Gene Family	Drug Class	Resistance Mechanism	% Identity of Matching Region	% Length of Reference Sequence
Strict	vanY gene in vanB cluster		protein homolog model	vanY, glycopeptide resistance gene cluster	glycopeptide antibiotic	antibiotic target alteration	34.36	95.9
Strict	vanT gene in vanG cluster		protein homolog model	glycopeptide resistance gene cluster, vanT	glycopeptide antibiotic	antibiotic target alteration	32.61	52.39
Filename	RGI Criteria	# Perfect Hits	# Strict Hits	# Loose Hits
KIBGE-IB22	Perfect, Strict, complete genes only	0	2	0
RGI Criteria	ARO Term	SNP	Detection Criteria	AMR Gene Family	Drug Class	Resistance Mechanism	% Identity of Matching Region	% Length of Reference Sequence
Strict	vanY gene in vanB cluster		protein homolog model	vanY, glycopeptide resistance gene cluster	glycopeptide antibiotic	antibiotic target alteration	34.36	95.9
Strict	vanT gene in vanG cluster		protein homolog model	glycopeptide resistance gene cluster, vanT	glycopeptide antibiotic	antibiotic target alteration	32.61	52.39
Filename	RGI Criteria	# Perfect Hits	# Strict Hits	# Loose Hits
KNU-2	Perfect, Strict, complete genes only	0	2	0
RGI Criteria	ARO Term	SNP	Detection Criteria	AMR Gene Family	Drug Class	Resistance Mechanism	% Identity of Matching Region	% Length of Reference Sequence
Strict	vanT gene in vanG cluster		protein homolog model	glycopeptide resistance gene cluster, vanT	glycopeptide antibiotic	antibiotic target alteration	32.61	52.39
Strict	vanY gene in vanG cluster		protein homolog model	vanY, glycopeptide resistance gene cluster	glycopeptide antibiotic	antibiotic target alteration	36.32	92.11
Filename	RGI Criteria	# Perfect Hits	# Strict Hits	# Loose Hits
MSJK0064	Perfect, Strict, complete genes only	0	3	0
RGI Criteria	ARO Term	SNP	Detection Criteria	AMR Gene Family	Drug Class	Resistance Mechanism	% Identity of Matching Region	% Length of Reference Sequence
Strict	vanY gene in vanG cluster		protein homolog model	vanY, glycopeptide resistance gene cluster	glycopeptide antibiotic	antibiotic target alteration	36.32	92.11
Strict	vanY gene in vanB cluster		protein homolog model	vanY, glycopeptide resistance gene cluster	glycopeptide antibiotic	antibiotic target alteration	36.22	80.6
Strict	vanT gene in vanG cluster		protein homolog model	glycopeptide resistance gene cluster, vanT	glycopeptide antibiotic	antibiotic target alteration	32.35	52.39
Filename	RGI Criteria	# Perfect Hits	# Strict Hits	# Loose Hits
MSL129	Perfect, Strict, complete genes only	0	2	0
RGI Criteria	ARO Term	SNP	Detection Criteria	AMR Gene Family	Drug Class	Resistance Mechanism	% Identity of Matching Region	% Length of Reference Sequence
Strict	vanT gene in vanG cluster		protein homolog model	glycopeptide resistance gene cluster, vanT	glycopeptide antibiotic	antibiotic target alteration	32.61	52.39
Strict	vanY gene in vanG cluster		protein homolog model	vanY, glycopeptide resistance gene cluster	glycopeptide antibiotic	antibiotic target alteration	36.32	92.11
Filename	RGI Criteria	# Perfect Hits	# Strict Hits	# Loose Hits
NBRC 3349	Perfect, Strict, complete genes only	0	2	0
RGI Criteria	ARO Term	SNP	Detection Criteria	AMR Gene Family	Drug Class	Resistance Mechanism	% Identity of Matching Region	% Length of Reference Sequence
trict	vanY gene in vanG cluster		protein homolog model	vanY, glycopeptide resistance gene cluster	glycopeptide antibiotic	antibiotic target alteration	35.79	92.11
Strict	vanT gene in vanG cluster		protein homolog model	glycopeptide resistance gene cluster, vanT	glycopeptide antibiotic	antibiotic target alteration	32.35	52.39
Filename	RGI Criteria	# Perfect Hits	# Strict Hits	# Loose Hits
PL03	Perfect, Strict, complete genes only	0	2	0
RGI Criteria	ARO Term	SNP	Detection Criteria	AMR Gene Family	Drug Class	Resistance Mechanism	% Identity of Matching Region	% Length of Reference Sequence
Strict	vanY gene in vanG cluster		protein homolog model	vanY, glycopeptide resistance gene cluster	glycopeptide antibiotic	antibiotic target alteration	36.32	92.11
Strict	vanT gene in vanG cluster		protein homolog model	glycopeptide resistance gene cluster, vanT	glycopeptide antibiotic	antibiotic target alteration	32.61	52.39
Filename	RGI Criteria	# Perfect Hits	# Strict Hits	# Loose Hits
SRCM210905	Perfect, Strict, complete genes only	0	2	0
RGI Criteria	ARO Term	SNP	Detection Criteria	AMR Gene Family	Drug Class	Resistance Mechanism	% Identity of Matching Region	% Length of Reference Sequence
Strict	vanT gene in vanG cluster		protein homolog model	glycopeptide resistance gene cluster, vanT	glycopeptide antibiotic	antibiotic target alteration	32.61	52.39
Strict	vanY gene in vanG cluster		protein homolog model	vanY, glycopeptide resistance gene cluster	glycopeptide antibiotic	antibiotic target alteration	36.32	92.11
Filename	RGI Criteria	# Perfect Hits	# Strict Hits	# Loose Hits
SRCM217106	Perfect, Strict, complete genes only	0	2	0
RGI Criteria	ARO Term	SNP	Detection Criteria	AMR Gene Family	Drug Class	Resistance Mechanism	% Identity of Matching Region	% Length of Reference Sequence
Strict	vanT gene in vanG cluster		protein homolog model	glycopeptide resistance gene cluster, vanT	glycopeptide antibiotic	antibiotic target alteration	32.61	52.39
Strict	vanY gene in vanB cluster		protein homolog model	vanY, glycopeptide resistance gene cluster	glycopeptide antibiotic	antibiotic target alteration	34.36	95.9
Filename	RGI Criteria	# Perfect Hits	# Strict Hits	# Loose Hits
wikim19	Perfect, Strict, complete genes only	0	2	0
RGI Criteria	ARO Term	SNP	Detection Criteria	AMR Gene Family	Drug Class	Resistance Mechanism	% Identity of Matching Region	% Length of Reference Sequence
Strict	vanY gene in vanG cluster		protein homolog model	vanY, glycopeptide resistance gene cluster	glycopeptide antibiotic	antibiotic target alteration	36.65	92.47
Strict	vanT gene in vanG cluster		protein homolog model	glycopeptide resistance gene cluster, vanT	glycopeptide antibiotic	antibiotic target alteration	32.88	52.39
Filename	RGI Criteria	# Perfect Hits	# Strict Hits	# Loose Hits
WiKim32	Perfect, Strict, complete genes only	0	2	0
RGI Criteria	ARO Term	SNP	Detection Criteria	AMR Gene Family	Drug Class	Resistance Mechanism	% Identity of Matching Region	% Length of Reference Sequence
Strict	vanT gene in vanG cluster		protein homolog model	glycopeptide resistance gene cluster, vanT	glycopeptide antibiotic	antibiotic target alteration	32.35	52.39
Strict	vanY gene in vanB cluster		protein homolog model	vanY, glycopeptide resistance gene cluster	glycopeptide antibiotic	antibiotic target alteration	33.85	95.9
Filename	RGI Criteria	# Perfect Hits	# Strict Hits	# Loose Hits
WiKim33	Perfect, Strict, complete genes only	0	2	0
RGI Criteria	ARO Term	SNP	Detection Criteria	AMR Gene Family	Drug Class	Resistance Mechanism	% Identity of Matching Region	% Length of Reference Sequence
Strict	vanY gene in vanB cluster		protein homolog model	vanY, glycopeptide resistance gene cluster	glycopeptide antibiotic	antibiotic target alteration	34.36	95.9
Strict	vanT gene in vanG cluster		protein homolog model	glycopeptide resistance gene cluster, vanT	glycopeptide antibiotic	antibiotic target alteration	32.61	52.39
Filename	RGI Criteria	# Perfect Hits	# Strict Hits	# Loose Hits
WiKim0121	Perfect, Strict, complete genes only	0	1	0
RGI Criteria	ARO Term	SNP	Detection Criteria	AMR Gene Family	Drug Class	Resistance Mechanism	% Identity of Matching Region	% Length of Reference Sequence
Strict	vanY gene in vanB cluster		protein homolog model	vanY, glycopeptide resistance gene cluster	glycopeptide antibiotic	antibiotic target alteration	33.85	95.9
Filename	RGI Criteria	# Perfect Hits	# Strict Hits	# Loose Hits
yan	Perfect, Strict, complete genes only	0	2	0
RGI Criteria	ARO Term	SNP	Detection Criteria	AMR Gene Family	Drug Class	Resistance Mechanism	% Identity of Matching Region	% Length of Reference Sequence
Strict	vanT gene in vanG cluster		protein homolog model	glycopeptide resistance gene cluster, vanT	glycopeptide antibiotic	antibiotic target alteration	32.61	52.39
Strict	vanY gene in vanG cluster		protein homolog model	vanY, glycopeptide resistance gene cluster	glycopeptide antibiotic	antibiotic target alteration	36.32	92.11
