# Supplementary material for: Comparative Genomics of Fermented Vegetable-Derived Leuconostoc mesenteroides from Biodiversity Hotspot Yunnan, China
Source: Microorganisms. 2026 Jun 16;14(6):1350. doi: 10.3390/microorganisms14061350 (PMC13304100; doi:10.3390/microorganisms14061350)
Supplement: Supplementary file 1 [file microorganisms-14-01350-s001.zip › Supplymentary Table S1-Sequencing and assembly quality.xlsx]

## Sheet: Sheet1
SampleID	Scaffold Length (bp)	Scaffold Number	Scaffold N50 (bp)	Scaffold N90 (bp)	Contig Length (bp)	Contig Number	Contig N50 (bp)	Contig N90 (bp)	Gaps Number	Contig ID	Length	Type	Topology	Accession Number
C5	2048350	2	2012980	2012980	2048350	2	2012980	2012980	0	Contig00001	2012980	chromosome	circular	JBUEEF010000001
										Contig00002	35370	plasmid	circular	JBUEEF010000002
AP7	2006374	3	1948310	1948310	2006374	3	1948310	1948310	0	Contig00001	1948310	chromosome	circular	JBUEEG010000001
										Contig00002	37366	plasmid	circular	JBUEEG010000002
										Contig00003	20698	plasmid	circular	JBUEEG010000003
XM27	2009732	2	1972367	1972367	2009732	2	1972367	1972367	0	Contig00001	1972367	chromosome	circular	JBUEEJ010000001
										Contig00002	37365	plasmid	circular	JBUEEJ010000002
XM4	2096189	3	2036013	2036013	2096189	3	2036013	2036013	0	Contig00001	2036013	chromosome	circular	JBUEEI010000001
										Contig00002	37372	plasmid	circular	JBUEEI010000002
										Contig00003	22804	plasmid	circular	JBUEEI010000003
XM7	1967525	2	1930160	1930160	1967525	2	1930160	1930160	0	Contig00001	1930160	chromosome	circular	JBUEEH010000001
										Contig00002	37365	plasmid	circular	JBUEEH010000002
XS14	2026671	2	1989307	1989307	2026671	2	1989307	1989307	0	Contig00001	1989307	chromosome	circular	JBUEEK010000001
										Contig00002	37364	plasmid	circular	JBUEEK010000002
XS804	2038510	2	2001145	2001145	2038510	2	2001145	2001145	0	Contig00001	2001145	chromosome	circular	JBUEEL010000001
										Contig00002	37365	plasmid	circular	JBUEEL010000002
XS80-6	2016063	4	1930148	1930148	2016063	4	1930148	1930148	0	Contig00001	1930148	chromosome	circular	JBUEEM010000001
										Contig00004	37365	plasmid	circular	JBUEEM010000002
										Contig00003	26800	plasmid	linear	JBUEEM010000003
										Contig00002	21750	plasmid	linear	JBUEEM010000004
Note: Scaffold Length (bp) and Contig Length (bp) represent the total lengths of scaffolds and contigs longer than 1 kb, respectively. Scaffold Number and Contig Number indicate the numbers of scaffolds and contigs longer than 1 kb. Scaffold N50 (bp), Scaffold N90 (bp), Contig N50 (bp), and Contig N90 (bp) represent the corresponding N50 and N90 lengths. GC Content (%) indicates the GC content of…
