# Supplementary material for: Comparative Genomics of Fermented Vegetable-Derived Leuconostoc mesenteroides from Biodiversity Hotspot Yunnan, China
Source: Microorganisms. 2026 Jun 16;14(6):1350. doi: 10.3390/microorganisms14061350 (PMC13304100; doi:10.3390/microorganisms14061350)
Supplement: Supplementary file 1 [file microorganisms-14-01350-s001.zip › Supplymentary table S3_Prophage prediction of the 29 genomes.xlsx]

## Sheet: Sheet1
Supplementary Table1 . Prophage prediction of the 29 genomes
Strains	GC %（strain)	Region	Region Length	Completeness	Score	CDS	Region Position	GC %（prophage)	Specific keywords	Most common phage (number of matching proteins)
C5	37.72	1	28.7Kb	intact	140	28	1,556,300-1,585,083 (chromosome)	0.378	lysin,tail,capsid,head,protease,portal,terminase	PHAGE_Lactob_Lc_Nu_NC_007501(10)
		2	42.8Kb	intact	150	50	1,585,107-1,627,964 (chromosome)	0.3721	integrase,lysin,tail,capsid,head,protease,portal,terminase	PHAGE_Lactob_Lc_Nu_NC_007501(10)
		3	15.2Kb	incomplete	20	23	1,628,276-1,643,571 (chromosome)	0.3649	integrase	PHAGE_Lactob_Lrm1_NC_011104(3)
AP7	37.7	1	49.1Kb	questionable	70	52	487,600-536,776 (chromosome)	0.3795	capsid,portal,head	PHAGE_Geobac_GBSV1_NC_008376(6)
		2	33.6Kb	incomplete	30	15	1,399,354-1,433,006 (chromosome)	0.3797	tail	PHAGE_Lactob_phiadh_NC_000896(1)
		3	53.1Kb	intact	130	64	1,520,136-1,573,293 (chromosome)	0.3736	lysin,capsid,tail,head,protease,portal,terminase,integrase	PHAGE_Lactob_Sha1_NC_019489(10)
XM27	37.69	1	102.6Kb	intact	150	125	1,503,449-1,606,077 (chromosome)	0.3731	lysin,capsid,tail,head,protease,portal,terminase,integrase	PHAGE_Lactob_Lc_Nu_NC_007501(10)
XM4	37.56	1	33.6Kb	incomplete	30	13	1,485,638-1,519,290 (chromosome)	0.3797	tail	PHAGE_Lactob_Bromius_NC_048085(1)
		2	29.9Kb	intact	100	28	1,583,843-1,613,772 (chromosome)	0.384	lysin,tail,capsid,head,portal,terminase	PHAGE_Entero_phiFL1A_NC_013646(10)
		3	42.4Kb	incomplete	40	24	1,604,980-1,647,455 (chromosome)	0.3709	tail,integrase	PHAGE_Oenoco_phiS13_NC_023560(3)
XM7	37.7	1	44.6Kb	intact	150	65	1,512,993-1,557,671 (chromosome)	0.3732	lysin,capsid,tail,head,protease,portal,terminase,integrase	PHAGE_Lactob_Lc_Nu_NC_007501(10)
XS14	37.69	1	20.2Kb	intact	120	21	1,191,327-1,211,551 (chromosome)	0.3854	lysin,tail,capsid,terminase	PHAGE_Lactob_phig1e_NC_004305(10)
		2	15Kb	incomplete	20	26	1,214,627-1,22,9689 (chromosome)	0.3822	integrase	PHAGE_Lactob_Sha1_NC_019489(3)
		3	33.6Kb	incomplete	30	14	1,443,281-1,476,929 (chromosome)	0.3796	tail	PHAGE_Lactob_3_521_NC_048753(1)
		4	53.1Kb	intact	150	61	1,561,050-1,614,207 (chromosome)	0.3736	lysin,capsid,tail,head,protease,portal,terminase,integrase	PHAGE_Lactob_Sha1_NC_019489(12)
XS804	37.63	1	20.9Kb	intact	100	24	1,590,729-1,611,651 (chromosome)	0.3988	lysin,tail,capsid,portal,terminase	PHAGE_Bacill_1_NC_009737(6)
		2	22.4Kb	incomplete	10	26	1,612,367-1,634,855 (chromosome)	0.366	NA	PHAGE_Lactob_BH1_NC_048737(3)
XS806	37.64	1	44.6Kb	intact	150	65	1,512,981-1,557,659 (chromosome)	0.3732	lysin,capsid,tail,head,protease,portal,terminase,integrase	PHAGE_Lactob_Lc_Nu_NC_007501(10)
BD3749	38	1	58.3Kb	intact	150	62	1559912-1618212(chromosome)	0.3841	lysin,tail,head,portal,terminase,integrase	PHAGE_Entero_phiFL1A_NC_013646(12)
838	37.5	1	43.4Kb	intact	150	55	11076-54550 (NODE_1_length_1464927_cov_30.514389)	0.3692	integrase,terminase,portal,protease,head,tail,capsid,lysin	PHAGE_Lactob_Lc_Nu_NC_007501(11)
		2	38.9Kb	intact	150	52	359051-397978 (NODE_1_length_1464927_cov_30.514389)	0.3861	integrase,terminase,portal,head,tail,lysin	PHAGE_Entero_phiFL1A_NC_013646(12)
CBA3650	37.5	1	55.9Kb	intact	150	78	1166707-1222639 (chromosome)	0.3789	lysin,capsid,tail,terminase,integrase	PHAGE_Lactob_phig1e_NC_004305(11)
		2	48.2Kb	intact	150	48	1554597-1602847 (chromosome)	0.3792	tail,head,capsid,portal,terminase,integrase	PHAGE_Entero_phiFL1A_NC_013646(12)
DMLM17	37.5	1	26.3Kb	intact	150	30	1186256-1212599(chromosome)	0.379	transposase,lysin,capsid,tail,head,protease,portal,terminase	PHAGE_Lactob_phiAT3_NC_005893(12)
CECT 9217	37.5	1	39Kb	intact	150	58	1431162-1470161( contig: 0001)	0.3765	lysin,tail,capsid,head,protease,portal,terminase	PHAGE_Lactob_Lc_Nu_NC_007501(11)
DMLM18	37.5	1	19.3Kb	questionable	80	26	163576-182929 (chromosome)	0.3727	terminase,portal,head,capsid,integrase	PHAGE_Lactoc_bIL309_NC_002668(6)
		2	19.9Kb	incomplete	20	25	397690-417638 (chromosome)	0.3604	integrase	PHAGE_Lactob_BH1_NC_048737(3)
		3	36.3Kb	intact	150	34	408433-444799 (chromosome)	0.3709	terminase,portal,protease,head,tail,capsid,transposase,lysin	PHAGE_Lactob_phiAT3_NC_005893(12)
DRC0211	37.5	NA	NA	NA	NA	NA	NA	NA	NA	NA
DRC1506	37.5	1	23.8Kb	questionable	80	21	5130-28935 ( plasmid)	0.3684	recombinase,transposase	PHAGE_Paenib_Shelly_NC_041909(2)
KIBGE-IB22	37.5	1	49.3Kb	intact	150	46	1042834-1092177(JFHKFCHF_1)	0.3613	tail,head,capsid,scaffold,portal,terminase,integrase	PHAGE_Entero_phiFL1A_NC_013646(11)
		2	42Kb	intact	150	57	10900-52993(JFHKFCHF_6)	0.3741	integrase,envelope,terminase,portal,protease,head,tail,capsid,lysin	PHAGE_Lactob_Lc_Nu_NC_007501(11)
KNU-2	37.5	1	42.7Kb	intact	150	71	423906-466617 （chromosome)	0.3644	integrase,terminase,portal,protease,head,tail,capsid,lysin	PHAGE_Lactob_phiAT3_NC_005893(11)
		2	62.5Kb	intact	150	76	774108-836658 （chromosome)	0.3779	integrase,terminase,capsid,tail,plate,lysin	PHAGE_Lactob_phig1e_NC_004305(10)
MSJK0064	37.5	NA	NA	NA	NA	NA	NA	NA	NA	NA
MSL129	37.5	1	44.4Kb	intact	150	60	371738-416172 （chromosome)	0.3749	integrase,terminase,portal,protease,head,tail,capsid,lysin	PHAGE_Lactob_phiAT3_NC_005893(10)
		2	62.7Kb	intact	150	72	733612-796315 （chromosome)	0.3778	integrase,terminase,capsid,tail,lysin	PHAGE_Lactob_phig1e_NC_004305(10)
		3	28.2Kb	incomplete	30	19	21709-49982 (plasmid)	0.3646	transposase,integrase	PHAGE_Bacill_G_NC_023719(2)
NBRC 3349	37.5	1	21.5Kb	intact	100	28	74481-96001(sequence03)	0.3777	integrase,head,capsid,portal,terminase,transposase	PHAGE_Lactoc_bIL309_NC_002668(6)
PL03	37.5	1	59.6Kb	intact	150	61	1545885-1605567 (chromosome)	0.3719	lysin,tail,capsid,head,protease,portal,terminase,envelope,integrase	PHAGE_Lactob_phiAT3_NC_005893(10)
		2	24.8Kb	incomplete	40	20	20063-44873 (plasmid)	0.3552	transposase	PHAGE_Lactob_Lb_NC_047983(2)
SRCM210905	37.5	1	40.4Kb	intact	150	59	374970-415404 （chromosome）	0.3833	integrase,terminase,portal,head,tail	PHAGE_Entero_phiFL1A_NC_013646(12)
SRCM217106	37.5	1	49.3Kb	intact	150	60	405611-454910 (chromosome)	0.3744	integrase,terminase,portal,head,scaffold,capsid,tail,lysin	PHAGE_Entero_phiFL1A_NC_013646(10)
		2	40.2Kb	intact	150	52	715907-756200 (chromosome)	0.3706	integrase,terminase,head,portal,protease,capsid,tail,lysin	PHAGE_Lactob_Sha1_NC_019489(11)
wikim19	38	1	24.1Kb	intact	110	29	1075730-1099845(chromosome)	0.3854	transposase,integrase	PHAGE_Lactob_phiAT3_NC_005893(2)
WiKim32	37.5	1	52.5Kb	intact	150	60	376198-428713 (chromosome)	0.3697	lysin,capsid,tail,head,protease,portal,terminase,integrase	PHAGE_Lactob_Lc_Nu_NC_007501(11)
WiKim33	37.5	1	45Kb	intact	150	61	1515243-1560248 (chromosome)	0.3672	integrase,terminase,head,portal,protease,capsid,tail,lysin	PHAGE_Lactob_Sha1_NC_019489(11)
WiKim0121	37.5	1	43.5Kb	intact	150	44	1534444-1577997 (chromosome)	0.36	tail,head,capsid,scaffold,portal,terminase,integrase	PHAGE_Entero_phiFL1A_NC_013646(11)
		2	44Kb	intact	150	72	1605359-1649396 (chromosome)	0.3704	lysin,tail,capsid,head,protease,portal,terminase,integrase	PHAGE_Lactob_phiAT3_NC_005893(12)
yan	37.5	1	44.9Kb	intact	150	65	417648-462641 (chromosome)	0.3633	lysin,tail,capsid,head,protease,portal,terminase,integrase	PHAGE_Lactob_phiAT3_NC_005893(10)
