# Supplementary material for: Comparative Genomics of Fermented Vegetable-Derived Leuconostoc mesenteroides from Biodiversity Hotspot Yunnan, China
Source: Microorganisms. 2026 Jun 16;14(6):1350. doi: 10.3390/microorganisms14061350 (PMC13304100; doi:10.3390/microorganisms14061350)
Supplement: Supplementary file 1 [file microorganisms-14-01350-s001.zip › Supplymentary table S5-Bacteriocins.xlsx]

## Sheet: Sheet1
Strain	Number of Areas Of Interest (AOI's)	Location	AOI	Start	End	Bacteriocin Class
AP7	1	chromosome	Contig00001.2.AOI_01	47756	67906	Enterocin_X_chain_beta
C5	0
XM4	1	chromosome	Contig00001.2.AOI_01	47756	67906	Enterocin_X_chain_beta
XM27	1	chromosome	Contig00001.1.AOI_01	47762	67912	Enterocin_X_chain_beta
XS14	1	chromosome	Contig00001.1.AOI_01	47756	67906	Enterocin_X_chain_beta
XS804	1	chromosome	Contig00001.0.AOI_01	47762	67912	Enterocin_X_chain_beta
XS806	1	chromosome	Contig00001.3.AOI_01	47762	67912	Enterocin_X_chain_beta
XM7	1	chromosome	Contig00001.1.AOI_01	47762	67912	Enterocin_X_chain_beta
DRC1506	1	chromosome	CP0146111.0.AOI_01	48104	68254	Enterocin_X_chain_beta
WiKim0121	1	chromosome	CP0987841.1.AOI_01	47753	67903	Enterocin_X_chain_beta
WiKim32	1	chromosome	CP0377521.4.AOI_01	856151	876301	Enterocin_X_chain_beta
MSL129	0
KNU-2	1	chromosome	CP0897821.4.AOI_01	1960863	1973418	Enterocin_X_chain_beta
PL03	0
SRCM217106	1	chromosome	CP1284961.3.AOI_01	1867607	1887757	Enterocin_X_chain_beta
WiKim33	1	chromosome	CP0214911.2.AOI_01	1072348	1092498	Enterocin_X_chain_beta
wikim19	1	chromosome	CP0480061.0.AOI_01	49229	69379	Enterocin_X_chain_beta
BD3749	1	chromosome	CP0146101.0.AOI_01	47873	68023	Enterocin_X_chain_beta
DRC0211	0
SRCM210905	1	chromosome	JAOPIY0100000011.2.AOI_01	1937696	1957846	Enterocin_X_chain_beta
CECT 9217	1	conting	OKRL010000041.0.AOI_01	18752	38902	Enterocin_X_chain_beta
838	1	conting	QVOR010000021.3.AOI_01	76793	96943	Enterocin_X_chain_beta
KIBGE-IB22	1	Scaffold	SUNK010000051.8.AOI_01	76751	96901	Enterocin_X_chain_beta
NBRC 3349	1	Scaffold	BSSJ010000071.10.AOI_01	79747	99897	Enterocin_X_chain_beta
DMLM18	1	chromosome	CP1736871.1.AOI_01	1899586	1919736	Enterocin_X_chain_beta
yan	1	chromosome	CP1668261.4.AOI_01	682780	702990	Sonorensin
DMLM17	1	chromosome	CP1740031.2.AOI_01	45926	66076	Enterocin_X_chain_beta
CBA3650	1	chromosome	CP1594651.0.AOI_01	45911	66061	Enterocin_X_chain_beta
MSJK0064	1	chromosome	CP1366681.1.AOI_01	47753	67903	Enterocin_X_chain_beta

## Sheet: AP7
ORF	Name	Start	End	Strand	Real Start	Real End	Real Strand	Function	Motifs	Protein
orf00001	orf00001	538	1272	-	48294	49028	-	Acetylglutamate kinase		MKKIVIKIGGNAATQLTPAFFDTIKFWQKQHYKIAIVHGGGDTISALMSQLNEPVQKINGIRFTTQNGINITKMALLGQVQPALLEACRVNGLSVIGLNAASDQLLTGHTIDQDTFGYVGNIHQVNTKLIHNLWEKNLIPIIAPMAITNSGQWLNVNADHAATALAKYLKADELYLLTDVSGVKIKGNVLQNLTSKTMEELQKKQMITGGMIPKVNSALFAARHGVRAVHITNTVTHPGTIVTI
orf00002	orf00002	1316	2530	-	49072	50286	-	Arginine biosynthesis bifunctional protein ArgJ		MTELLNQITTLSIADIAAPIGFHADGQHVGLKHKSKDLGWIYSDVIASVAGVFTTNQVQAAPVQLDKKTIRNGQLQAIIVNSGNANAVTGSIGVSHAESMQEFTAQQLNIDTSLVGVASTGIIGKVLPIDKIINGIKKLKIDGDTNGFAHAIMTTDTKEKSITIQSTIQGKIVTMSGVAKGSGMLHPNMATMLGFITTDINIDAKLLQQALSEDVETSFNQITIDGDTSTNDTVLVMANGLAGHKMIENHTAEYEQFKDMLHTVTTALSIAIANDGEGATKLIAVAVNHAQSALDARMVAKKIVGSSLVKTAIFGKDPNWGRIIAAIGASNVDLNPNLIDISINKIAVLVNGAPADFDADTMAEKLEEHDIHIDVDLHAGTESGCAWGSDLTYEYVKIN…
orf00003	orf00003	2575	3615	-	50331	51371	-	N-acetyl-gamma-glutamyl-phosphate reductase		MTDKIIKIAIVGITGYGGLELLRLLYNHPNAKVVSIHNTQTENTDISEQFPHLKSMYNLTPTTFDPMHIMQEADLVFFATSSGVSKDLAQDFIQAKFPVIDLSGDFRLPADIYKKWYKNEPTSDEAIQQAHYSLADFYDNKVTYIANPGCYATGTLLALAPLAQNHLLDKDNIIIDAKSGLSGAGKSLTLASHFVNVNENFTMYKANHHQHIPEITQQLQQWQSDIAHIQFTTSLLPINRGIFVSAYVKINDDSQAEKIQELYTATYANKQFVRVMPKNQLPSIKQVIGTNFTDIGLTYNPDTKYLTIVSVLDNMIKGAAGQAIQNMNHMFDLEESTGLHLIAQYA
orf00004	orf00004	3740	4252	-	51496	52008	-	Uncharacterized protein YxkA		MIMKIDVTLDNGFIPDKYAKYAPANYRTNDMPTTNFPVEISNTPAGTQSLSVSLIDYDAVPVCGFPWIHWLAANLPVTNIPENLRATKRGTFGTNSTWHDVQKLGHPANASINQSYIGPMPPDKTHNYTLTVFALDTKFDLQNGFFLNELRSKSMEHVLDIAILELPARA
orf00005	orf00005	4249	4629	-	52005	52385	-			MSFFNIFKKKKTTEKNIDAANEPITWKNTTNASDFFEGYNVAITTLESNGEVAAAETLRADKTQLQLDFIERFEKEIHSKTAGIQDIDTRTKIVIDAISSIRKYNSEMPIAVRTRLAQAKKNLIGE
orf00007	orf00007	4899	5036	+	52655	52792	+			LHDLQIGEPIKSEIIFDRHSKKYRLTEMENLFRVFDKINKIDEEE
orf00008	orf00008	5057	5722	-	52813	53478	-	Ktr system potassium uptake protein C		MRQTYAIIGLGRFGGALLETLVANGQDVLGIDISEEHVNDYRDIATQVVIADAQEDEVLRKLDISSFDHIVIAIGHNMQASILATINAKDLGAKNVIAKAENRTHLRVLTKIGADVVVQPEREMGERVARKLLAPNMLNFIELSDDYSMAEVQIVNPAFYGRSISNLNIRKKFGLNVIAVRHDGDVIVAPDSTYKLHEKDIVSVVGPKDMVDDFDQLTNNK
orf00009	orf00009	5754	7157	-	53510	54913	-	Potassium/sodium uptake protein NtpJ		MSRKIDLPTAAEMQKFHDKSQRHTFWSRISMPQRLSLGFLTVITVGALLLMLPLSYHGNVGHTFMDGLFTATSAASVTGLTVVDTATHWTTFGQIVIMVLIEIGALGFMSFSVLLFTATRKKMDLRSKMMVQEVYNLESLYDTRVVFGYVIKLSVIIQSIGAVLLAPFFINDFGWKHGMFYAVFHAISAFGNSGFSILPHGTAAYNNQPWILLIIAFLIIAGSLGFLVWRDLLIYRTTHRLTLHSKLALVMTGVLIVGGWLLFELTERNMNSAQDIQPINRIFDTLFMSISYRTAGFAQFGFDSMSSATVLLTMMLMYIGGTPGSTAGGIKTTTLGVLILQTHAALRGKKDVVFSHRRLSHENIVRALLLVFVSLAFLGILSFLLMLTQEHTAHYGLEY…
orf00010	orf00010	7469	8674	+	55225	56430	+	Inner membrane transport protein YdiM		MIRLMQNKDQRNNISVRIAIYLTYIVQGFALIILAQTVQQLSELWNASIAGTTAVVSAIGIGKLIAYPILGELSDHVDRKKLLMMAMLMYLIFFSILPLTKNIFFAVVITTLAGLANAALDSVAYPTLLEMNHGKSSGNVLIKAMISLGEGILPIILVMLINQHIWFGWLFWVATAILVVNLIIMTSINAAGFYTIRTSKGGKRATNKGTWHWNITKILFMIYGFSAMWVMIHFTQWVTRYFHIVQSFSTVSSHVLMSFYSIGSLMGVGTLFLLTNRGWISEKILLMITAIGTIIGLVIVVLSQETISASFGCFIFGFSAAGGALQLGLSQLIASDPKFSGRLTGLYFFFGSIAFFVMPIVTGHFAAQHLQGVMLSLLAVAGLNLFIVVFNFYHSRQVQ…
orf00011	orf00011	8731	9453	-	56487	57209	-	HTH-type transcriptional activator BcrR		MEIGNKIKALRKKNGLTQQQFAEKLYISFQSVSNWERHKGHPTTEMMLLIIEKFDLPLDFFIIPPTNPCEDNDEELILLSFLANMHSNREDKPSLKQLEKTSGIAIQKIKQYYPSYDDLFYAVINRIDKDVKIKVETSLSTNDNLISVFINDMAPMLYEKKEELHLLYTRPYIRNIWITFIKSKYLSLITRYNPKLAADILTTEYLIEMLTSFISVWMSQPEPEPLVDFQNRMKKYLSNL
orf00014	97.2;Enterocin_X_chain_beta	9994	10164	+	57750	57920	+	Enterocin_X_chain_beta	; PF10439;	MEKLSEQELAKVSGGFPLLPIVGPIIAGGATYVAKDAWNHLDQIRSGWRKAGNSKW
orf00021	orf00021	11237	11902	+	58993	59658	+			MIFNRAITVISKKVGQLIELVLVTVLIDIILDISPACVFIDKSNGWFVLLSIILGGVVSYFGYRYLASKTTAIFERINLKKIGFIIIMLVLTRVLMDFIIPAIFGQNQDISLNQTMIESMFQQGGMVALLFKLNTVIIAPIIEEISFRGIIFEEAKPLGEVVQFIWPTFVFAAVHGPSTPEQWTVYLTAGALLMVVRLVTKKLQYSVMFHMAHNLMATVGL
orf00022	ABC	12080	13636	+	59836	61392	+	Uncharacterized ABC transporter ATP-binding protein YufO	PF00005;PF00005	MTESTPVIEMRHIIKKFGDFAANDDINLQVQQGEIHALLGENGAGKSTLMNILTGLLQPTSGEILINGKKVSVDSPSKSDALGIGMVHQHFMLIDAFTVTENIILGSEVTKGLSLDTKTAAKKIQALSDQYGLSVDPMAKISDISVGQQQRVEILKTLYRGADILIFDEPTAVLTPQEIDELIVIMHNLAQEGKSIILITHKLDEIRAAADTVTVIRSGKSIDTFPVAGVSSQELADLMVGREVSFKTEKEVAQPGAVILSIDNLEVQDTRRVAAVKNFSLDVRAGEIVGLAGIDGNGQTELIQGITGLTKVQAGHVKLKGEDITNKKPRHITEAGVGHIPEDRLRFGMEVEMTLSENLSLQTYYKQPISKSGVLQPAEMDKLADKLVQEFDVRAASIH…
orf00023	orf00023	13636	14757	+	61392	62513	+	Uncharacterized ABC transporter permease protein YufP		MIAQKNNLSVAMFSVLFGLIVGALIMLVFGYNPISGYVALLGSAFGSMQDIGGVLTQMTPLILTALGFAVASAAGFFNIGLSGQALAGWVGAVWYALSFPDMSAIIMIPSALIIGAGLGAIAGFIPGWLRAQFGASEVIVTIMMNYIFLFLGNDILQNTMSKNIKESAETTKQVGANASLQMKWLTDLTQGSSISAGIFIALAMIVVVWFVMKKTTLGFEIRAVGLNPDAARYAGMSAKRNATIAMAISGGLAGLAGTIEGLGNYLNFFTQNGSPSIGFDGMAVALLGGGSYLGILGAAAIFSILKIGGLGMPMSSGVPFELVDIVTASIIFFVGVRYLILLIQKRIKDMDEKAALEAANKKAAKANQQKGGE
orf00024	orf00024	14759	15715	+	62515	63471	+	Uncharacterized ABC transporter permease protein YufQ		MSLMAMLSLVISSTLVYSAPLIFTSIGGTFSERSGVVNVGLEGIMGMGAFAAVVFNLTFAGQLGAATPWLGLLAGAIVGVVFSLIHAVATVTLRADHIISGTVINLMAPALGVFLIKVLYGKGQTESIGRDFGYATVPGLSKMPVLGQLFFEKTSGPAWLAILVAGISWYIIFKTKFGLRLRSVGENPQAADTLGLNVARLRYSGVMISGLLGGIGGAVVAQSISLNYSASTIVGQGFMAMAAMIFGRWNPLGALGASLFFGLSQSLAVIGAQLPGLKNVPSIWLQIAPYVLTIIVLVFFFGKTRPPKADGVNYIKAA
orf00025	orf00025	15755	16669	-	63511	64425	-	L-2-hydroxyisocaproate dehydrogenase		MRKIGVVGIGHVGVTVAHIIIAQGLADEIVLVDKNPEKLASEELDFRDAASLLDHHVEVHAGTVTDLADAEVVISALGHIELIKPGGDRFTELKANTPEVQQVGSDLKQAGFNGVLIVISNPVDVITGIYQKATGLPANQVFGTGTYLDTARLKRALGDTLAIDPRGISGYMLGEHGDSQFAAWSTVNALGKNADELVKLYDINLDKVAEAARVGGFTVFAGKKYTNFAIAHAAVSLAKLVLSNARREAIVSHYDERFEGYISTPAIIGRDGVTAEFDLQLTDEEKVLLQKSANAIAEKTAAYL
orf00026	ABC	16785	17540	-	64541	65296	-	Spermidine/putrescine import ATP-binding protein PotA	PF00005	MTKPVFSLKDVIVTVGDSIQILKSINFDIYDGDFITVLGTNGAGKSTLFNTIAGNLSVASGEILHNGNNIAHETAVKRTNYIARVFQDPKMGTAPRMTVAENLLLAEKRGSKRTLRSRGLTQKKLTEYAALTKVMGNNLDRRLNTATGDLSGGQRQALSFLMATRVKPELLLLDEHTAALDPKTSEQLMLATNEQVTANNLTALMITHNLADALKYGNRLIILNAGNIVLDVRDDEKKALDETQILKYFVS
orf00027	orf00027	17533	18426	-	65289	66182	-	Uncharacterized protein RP368		MIVSSIGQGLLWAVLGVALFLTFRILNFPDMTVEGSFPLGASTAVAMIAHGIDPFIATIAAFLVGTIAGLITGLLYTKGKIPILLSGILVMTATLSINLRIMGSANISLLNQKSIFSIKILQHLPKYFDSVFLGLVIIAVITAGLIFFLQTELGQAFIATGDNPNMAQSIGIQTDRMTIMGLMLSNGLIAFGGAVIAQNNGYADINMGIGIIVIALASIIIGEVVFGELTLNERLVAVIVGSILYRLVLLAVLRLGFSTNDINLISAIVLAAAMILPQLRHALNLDKIIKKGVTPHD
orf00028	orf00028	18429	19433	-	66185	67189	-	Uncharacterized protein RP367		MNKRLLSAITIIVAFLAVAFIVTSKPNTQEKKSTYVPTVGILQLVTHPALDQIHHGIVAGLKSQGYSGKKIKIDYQNAQADQSNLKTMSQKFANENADLTIGIATPAALSLAKTADGNNPVILAGITDPAGSGLVKTTQRPGNNVTGVSGDSPLQQHLDVVQQVVPKAKTLGIIYTTSDHGGEYNAKNMEKLAKKAGYTVKMYTISTTNDMQQVAETMASQVDVVYAPQDNGVASAMKTLINVTNQEKIPVIPAVDTMVKDGGVATVSVSQYDIGYQAGVMAGQVLKGKNTATYPVKTITKGEMTINLKQAKLLGINLPASMVKEAETKGEVFK

## Sheet: XM4
ORF	Name	Start	End	Strand	Real Start	Real End	Real Strand	Function	Motifs	Protein
orf00001	orf00001	538	1272	-	48294	49028	-	Acetylglutamate kinase		MKKIVIKIGGNAATQLTPAFFDTIKFWQKQHYKIAIVHGGGDTISALMSQLNEPVQKINGIRFTTQNGINITKMALLGQVQPALLEACRVNGLSVIGLNAASDQLLTGHTIDQDTFGYVGNIHQVNTKLIHNLWEKNLIPIIAPMAITNSGQWLNVNADHAATALAKYLKADELYLLTDVSGVKIKGNVLQNLTSKTMEELQKKQMITGGMIPKVNSALFAARHGVRAVHITNTVTHPGTIVTI
orf00002	orf00002	1316	2530	-	49072	50286	-	Arginine biosynthesis bifunctional protein ArgJ		MTELLNQITTLSIADIAAPIGFHADGQHVGLKHKSKDLGWIYSDVIASVAGVFTTNQVQAAPVQLDKKTIRNGQLQAIIVNSGNANAVTGSIGVSHAESMQEFTAQQLNIDTSLVGVASTGIIGKVLPIDKIINGIKKLKIDGDTNGFAHAIMTTDTKEKSITIQSTIQGKIVTMSGVAKGSGMLHPNMATMLGFITTDINIDAKLLQQALSEDVETSFNQITIDGDTSTNDTVLVMANGLAGHKMIENHTAEYEQFKDMLHTVTTALSIAIANDGEGATKLIAVAVNHAQSALDARMVAKKIVGSSLVKTAIFGKDPNWGRIIAAIGASNVDLNPNLIDISINKIAVLVNGAPADFDADTMAEKLEEHDIHIDVDLHAGTESGCAWGSDLTYEYVKIN…
orf00003	orf00003	2575	3615	-	50331	51371	-	N-acetyl-gamma-glutamyl-phosphate reductase		MTDKIIKIAIVGITGYGGLELLRLLYNHPNAKVVSIHNTQTENTDISEQFPHLKSMYNLTPTTFDPMHIMQEADLVFFATSSGVSKDLAQDFIQAKFPVIDLSGDFRLPADIYKKWYKNEPTSDEAIQQAHYSLADFYDNKVTYIANPGCYATGTLLALAPLAQNHLLDKDNIIIDAKSGLSGAGKSLTLASHFVNVNENFTMYKANHHQHIPEITQQLQQWQSDIAHIQFTTSLLPINRGIFVSAYVKINDDSQAEKIQELYTATYANKQFVRVMPKNQLPSIKQVIGTNFTDIGLTYNPDTKYLTIVSVLDNMIKGAAGQAIQNMNHMFDLEESTGLHLIAQYA
orf00004	orf00004	3740	4252	-	51496	52008	-	Uncharacterized protein YxkA		MIMKIDVTLDNGFIPDKYAKYAPANYRTNDMPTTNFPVEISNTPAGTQSLSVSLIDYDAVPVCGFPWIHWLAANLPVTNIPENLRATKRGTFGTNSTWHDVQKLGHPANASINQSYIGPMPPDKTHNYTLTVFALDTKFDLQNGFFLNELRSKSMEHVLDIAILELPARA
orf00005	orf00005	4249	4629	-	52005	52385	-			MSFFNIFKKKKTTEKNIDAANEPITWKNTTNASDFFEGYNVAITTLESNGEVAAAETLRADKTQLQLDFIERFEKEIHSKTAGIQDIDTRTKIVIDAISSIRKYNSEMPIAVRTRLAQAKKNLIGE
orf00007	orf00007	4899	5036	+	52655	52792	+			LHDLQIGEPIKSEIIFDRHSKKYRLTEMENLFRVFDKINKIDEEE
orf00008	orf00008	5057	5722	-	52813	53478	-	Ktr system potassium uptake protein C		MRQTYAIIGLGRFGGALLETLVANGQDVLGIDISEEHVNDYRDIATQVVIADAQEDEVLRKLDIASFDHIVIAIGHNMQASILATINAKDLGAKNVIAKAENRTHLRVLTKIGADVVVQPEREMGERVARKLLAPNMLNFIELSDDYSMAEVQIVNPAFYGRSISNLNIRKKFGLNVIAVRHDGDVIVAPDSTYKLHEKDIVSVVGPKDMVDDFDQLTNNK
orf00009	orf00009	5754	7157	-	53510	54913	-	Potassium/sodium uptake protein NtpJ		MSRKIDLPTAAEMQKFHDKSQRHTFWSRISMPQRLSLGFLTVITVGALLLMLPLSYHGNVGHTFMDGLFTATSAASVTGLTVVDTATHWTTFGQIVIMVLIEIGALGFMSFSVLLFTATRKKMDLRSKMMVQEVYNLESLYDTRVVFGYVIKLSVIIQSIGAVLLAPFFINDFGWKHGMFYAVFHAISAFGNSGFSILPHGTAAYNNQPWILLIIAFLIIAGSLGFLVWRDLLIYRTTHRLTLHSKLALVMTGVLIVGGWLLFELTERNMNSAQDIQPINRIFDTLFMSISYRTAGFAQFGFDSMSSATVLLTMMLMYIGGTPGSTAGGIKTTTLGVLILQTHAALRGKKDVVFSHRRLSHENIVRALLLVFVSLAFLGILSFLLMLTQEHTAHYGLEY…
orf00010	orf00010	7469	8674	+	55225	56430	+	Inner membrane transport protein YdiM		MIRLMQNKDQRNNISVRIAIYLTYIVQGFALIILAQTVQQLSELWNASIAGTTAVVSAIGIGKLIAYPILGELSDHVDRKKLLMMAMLMYLIFFSILPLTKNIFFAVVITTLAGLANAALDSVAYPTLLEMNHGKSSGNVLIKAMISLGEGILPIILVMLINQHIWFGWLFWVATAILVVNLIIMTSINAAGFYTIRTSKGGKRATNKGTWHWNITKILFMIYGFSAMWVMIHFTQWVTRYFHIVQSFSTVSSHVLMSFYSIGSLMGVGTLFLLTNRGWISEKILLMITAIGTIIGLVIVVLSQETISASFGCFIFGFSAAGGALQLGLSQLIASDPKFSGRLTGLYFFFGSIAFFVMPIVTGHFAAQHLQGVMLSLLAVAGLNLFIVVFNFYHSRQVQ…
orf00011	orf00011	8731	9453	-	56487	57209	-	HTH-type transcriptional activator BcrR		MEIGNKIKALRKKNGLTQQQFAEKLYISFQSVSNWERHKGHPTTEMMLLIIEKFDLPLDFFIIPPTNPCEDNDEELILLSFLANMHSNREDKPSLKQLEKTSGIAIQKIKQYYPSYDDLFYAVINRIDKDVKIKVETSLSTNDNLISVFINDMAPMLYEKKEELHLLYTRPYIRNIWITFIKSKYLSLITRYNPKLAADILTTEYLIEMLTSFISVWMSQPEPEPLVDFQNRMKKYLSNL
orf00014	97.2;Enterocin_X_chain_beta	9994	10164	+	57750	57920	+	Enterocin_X_chain_beta	; PF10439;	MEKLSEQELAKVSGGFPLLPIVGPIIAGGATYVAKDAWNHLDQIRSGWRKAGNSKW
orf00021	orf00021	11237	11902	+	58993	59658	+			MIFNRAITVISKKVGQLIELVLVTVLIDIILDISPACVFIDKSNGWFVLLSIILGGVVSYFGYRYLASKTTAIFERINLKKIGFIIIMLVLTRVLMDFIIPAIFGQNQDISLNQTMIESMFQQGGMVALLFKLNTVIIAPIIEEISFRGIIFEEAKPLGEVVQFIWPTFVFAAVHGPSTPEQWTVYLTAGALLMVVRLVTKKLQYSVMFHMAHNLMATVGL
orf00022	ABC	12080	13636	+	59836	61392	+	Uncharacterized ABC transporter ATP-binding protein YufO	PF00005;PF00005	MTESTPVIEMRHIIKKFGDFAANDDINLQVQQGEIHALLGENGAGKSTLMNILTGLLQPTSGEILINGKKVSVDSPSKSDALGIGMVHQHFMLIDAFTVTENIILGSEVTKGLSLDTKTAAKKIQALSDQYGLSVDPMAKISDISVGQQQRVEILKTLYRGADILIFDEPTAVLTPQEIDELIVIMHNLAQEGKSIILITHKLDEIRAAADTVTVIRSGKSIDTFPVAGVSSQELADLMVGREVSFKTEKEVAQPGAVILSIDNLEVQDTRRVAAVKNFSLDVRAGEIVGLAGIDGNGQTELIQGITGLTKVQAGHVKLKGEDITNKKPRHITEAGVGHIPEDRLRFGMEVEMTLSENLSLQTYYKQPISKSGVLQPAEMDKLADKLVQEFDVRAASIH…
orf00023	orf00023	13636	14757	+	61392	62513	+	Uncharacterized ABC transporter permease protein YufP		MIAQKNNLSVAMFSVLFGLIVGALIMLVFGYNPISGYVALLGSAFGSMQDIGGVLTQMTPLILTALGFAVASAAGFFNIGLSGQALAGWVGAVWYALSFPDMSAIIMIPSALIIGAGLGAIAGFIPGWLRAQFGASEVIVTIMMNYIFLFLGNDILQNTMSKNIKESAETTKQVGANASLQMKWLTDLTQGSSISAGIFIALAMIVVVWFVMKKTTLGFEIRAVGLNPDAARYAGMSAKRNATIAMAISGGLAGLAGTIEGLGNYLNFFTQNGSPSIGFDGMAVALLGGGSYLGILGAAAIFSILKIGGLGMPMSSGVPFELVDIVTASIIFFVGVRYLILLIQKRIKDMDEKAALEAANKKAAKANQQKGGE
orf00024	orf00024	14759	15715	+	62515	63471	+	Uncharacterized ABC transporter permease protein YufQ		MSLMAMLSLVISSTLVYSAPLIFTSIGGTFSERSGVVNVGLEGIMGMGAFAAVVFNLTFAGQLGAATPWLGLLAGAIVGVVFSLIHAVATVTLRADHIISGTVINLMAPALGVFLIKVLYGKGQTESIGRDFGYATVPGLSKMPVLGQLFFEKTSGPAWLAILVAGISWYIIFKTKFGLRLRSVGENPQAADTLGLNVARLRYSGVMISGLLGGIGGAVVAQSISLNYSASTIVGQGFMAMAAMIFGRWNPLGALGASLFFGLSQSLAVIGAQLPGLKNVPSIWLQIAPYVLTIIVLVFFFGKTRPPKADGVNYIKAA
orf00025	orf00025	15755	16669	-	63511	64425	-	L-2-hydroxyisocaproate dehydrogenase		MRKIGVVGIGHVGVTVAHIIIAQGLADEIVLVDKNPEKLASEELDFRDAASLLDHHVEVHAGTVTDLADAEVVISALGHIELIKPGGDRFTELKANTPEVQQVGSDLKQAGFNGVLIVISNPVDVITGIYQKATGLPANQVFGTGTYLDTARLKRALGDTLAIDPRGISGYMLGEHGDSQFAAWSTVNALGKNADELVKLYDINLDKVAEAARVGGFTVFAGKKYTNFAIAHAAVSLAKLVLSNARREAIVSHYDERFEGYISTPAIIGRDGVTAEFDLQLTDEEKVLLQKSANAIAEKTAAYL
orf00026	ABC	16785	17540	-	64541	65296	-	Spermidine/putrescine import ATP-binding protein PotA	PF00005	MTKPVFSLKDVIVTVGDSIQILKSINFDIYDGDFITVLGTNGAGKSTLFNTIAGNLSVASGEILHNGNNIAHETAVKRTNYIARVFQDPKMGTAPRMTVAENLLLAEKRGSKRTLRSRGLTQKKLTEYAALTKVMGNNLDRRLNTATGDLSGGQRQALSFLMATRVKPELLLLDEHTAALDPKTSEQLMLATNEQVTANNLTALMITHNLADALKYGNRLIILNAGNIVLDVRDDEKKALDETQILKYFVS
orf00027	orf00027	17533	18426	-	65289	66182	-	Uncharacterized protein RP368		MIVSSIGQGLLWAVLGVALFLTFRILNFPDMTVEGSFPLGASTAVAMIAHGIDPFIATIAAFLVGTIAGLITGLLYTKGKIPILLSGILVMTATLSINLRIMGSANISLLNQKSIFSIKILQHLPKYFDSVFLGLVIIAVITAGLIFFLQTELGQAFIATGDNPNMAQSIGIQTDRMTIMGLMLSNGLIAFGGAVIAQNNGYADINMGIGIIVIALASIIIGEVVFGELTLNERLVAVIVGSILYRLVLLAVLRLGFSTNDINLISAIVLAAAMILPQLRHALNLDKIIKKGVTPHD
orf00028	orf00028	18429	19433	-	66185	67189	-	Uncharacterized protein RP367		MNKRLLSAITIIVAFLAVAFIVTSKPNTQEKKSTYVPTVGILQLVTHPALDQIHHGIVAGLKSQGYSGKKIKIDYQNAQADQSNLKTMSQKFANENADLTIGIATPAALSLAKTADGNNPVILAGITDPAGSGLVKTTQRPGNNVTGVSGDSPLQQHLDVVQQVVPKAKTLGIIYTTSDHGGEYNAKNMEKLAKKAGYTVKMYTISTTNDMQQVAETMASQVDVVYAPQDNGVASAMKTLINVTNQEKIPVIPAVDTMVKDGGVATVSVSQYDIGYQAGVMAGQVLKGKNTATYPVKTITKGEMTINLKQAKLLGINLPASMVKEAETKGEVFK

## Sheet: XM27
ORF	Name	Start	End	Strand	Real Start	Real End	Real Strand	Function	Motifs	Protein
orf00001	orf00001	531	1265	-	48293	49027	-	Acetylglutamate kinase		MKKIVIKIGGNAATQLTPAFFDTIKFWQKQHYKIAIVHGGGDTISALMSQLNEPVQKINGIRFTTQNGINITKMALLGQVQPALLESCRVNGLSVIGLNAASDQLLTGHTIDQDTFGYVGNIHQVNTKLIHNLWEKNLIPIIAPMAITNSGQWLNVNADHAATALAKYLKADELYLLTDVSGVKIKGNVLQNLTSKTMEELQKKQMITGGMIPKVNSALFAARHGVRAVHITNTVTHPGTIVTI
orf00002	orf00002	1309	2523	-	49071	50285	-	Arginine biosynthesis bifunctional protein ArgJ		MTELLNQITTLSTADIAAPIGFHADGQHVGLKHKSKDLGWIYSDVIASVAGVFTTNLVQAAPVQLDKKTIRNGQLQAIIVNSGNANAVTGSIGVSHAESMQEFTAQQLNIDTSLVGVASTGIIGKVLPIDKIINGIKQLKIDGDTNGFAHAIMTTDTKEKSITIQSTIQGKIVTMSGVAKGSGMLHPNMATMLGFITTDINIDAKLLQQALSEDVETSFNQITIDGDTSTNDTVLVMANGLAGHKMIENHTAEYEQFKDMLHTVTTALSIAIANDGEGATKLIAVAVNHAQSALDARMVAKKIVGSSLVKTAIFGKDPNWGRIIAAIGASNVDLNPNLIDISINKIAVLVNGAPADFNADTMAEKLEEHDIHIDVDLHAGTESGCAWGSDLTYEYVKIN…
orf00003	orf00003	2568	3608	-	50330	51370	-	N-acetyl-gamma-glutamyl-phosphate reductase		MTDKIIKIAIVGITGYGGLELLRLLYNHPNAKVVSIHNTQTENTDISEQFPHLKSMYNLTPTTFDPMHIMQEADLVFFATSSGVSKDLAQDFIQAKFPVIDLSGDFRLPADIYKKWYKNEPASDEAIQQAHYSLADFYDNKVTYIANPGCYATGTLLALAPLAQNHLLDKDNIIIDAKSGLSGAGKSLTLASHFVNVNENFTMYKANHHQHIPEITQQLQQWQSDIAHIQFTTSLLPINRGIFVSAYVKINDDSQAEKIQELYTATYANKQFVRVMPKNQLPSIKQVIGTNFTDIGLTYNPDTKYLTIVSVLDNMIKGAAGQAIQNMNHMFDLEESTGLHLIAQYA
orf00004	orf00004	3733	4245	-	51495	52007	-	Uncharacterized protein YxkA		MIMKIDVTLDNGFIPDKYAKYAPANYRTNDMPTTNFPVEISNTPAGTQSLSVSLIDYDAVPVCGFPWIHWLAANLPVTNIPENLRATKRGTFGTNSTWHDVQKLGHPANASINQSYIGPMPPDKTHNYTLTVFALDTKLDLQNGFFLNELRSKSMEHVLDIAILELPARA
orf00005	orf00005	4242	4622	-	52004	52384	-			MSFFNIFKKKKTTEKNIDAANEPITWKNTTNASDFFEGYNIAITDLESNGEVAAAETLRADKTQLQLDFIERFEKEIHSKTAGIQDIDTRTKIVIDAISSIRKYNSEMPIAVRTRLAQAKKNLIGE
orf00007	orf00007	4733	5029	+	52495	52791	+			MAAHKTVFNDKQRILRLYSALISHRALSIEEIEDMFFIGRKTVQRDISEIRTFLHDLQIGEPIKSEIIFDRHSKKYRLTEMENLFRVFDKINKIDEEE
orf00008	orf00008	5050	5715	-	52812	53477	-	Ktr system potassium uptake protein C		MRQTYAIIGLGRFGGALLETLVANGQDVLGIDISEEHVNDYRDIATQVVIADAQEDEVLRKLDIASFDHIVIAIGHNMQASILATINAKDLGAKNVIAKAENRTHLRVLTKIGADVVVQPEREMGERVARKLLAPNMLNFIELSDDYSMAEVQIVNPAFYGRSISNLNIRKKFGLNVIAVRHDGDVIVAPDSTYKLHEKDIVSVVGPKDMVDDFDQLTNNK
orf00009	orf00009	5747	7150	-	53509	54912	-	Potassium/sodium uptake protein NtpJ		MSRKIDLPTAAEMQKFHDKSQRHTFWSRISMPQRLSLGFLTVITVGALLLMLPLSYHGNVGHTFMDGLFTATSAASVTGLTVVDTATHWTTFGQIVIMVLIEIGALGFMSFSVLLFTATRKKMDLRSKMMVQEVYNLESLYDTRVVFGYVIKLSVIIQSIGAVLLAPFFINDFGWKHGMFYAVFHAISAFGNSGFSILPHGTAAYNNQPWILLIIAFLIIAGSLGFLVWRDLLIYRTTHRLTLHSKLALVMTGVLIVGGWLLFELTERNMNSAQDIQPINRIFDTLFMSISYRTAGFAQFGFDSMSSATVLLTMMLMYIGGTPGSTAGGIKTTTLGVLILQTHAALRGKKDVVFSHRRLSHENIVRALLLVFVSLAFLGILSFLLMLTQEHTAHYGLEY…
orf00010	orf00010	7467	8672	+	55229	56434	+	Inner membrane transport protein YdiM		MIRLMQNKDQRNNISVRIAIYLTYIVQGFALIILAQTVQQLSELWNASIAGTTAVVSAIGIGKLIAYPILGELSDHVDRKKLLMMAMFMYLIFFSILPLTKNIFFAVVITTLAGLANAALDSVAYPTLLEMNHGKSSGNVLIKAMISLGEGILPIILVMLINQHIWFGWLFWVATAILVVNLIIMTSINAAGFYTIRTSKGGKRATNKGTWHWNITKILFMIYGFSAMWVMIHFTQWVTRYFHIVQSFSTVSSHVLMSFYSIGSLMGVGTLFLLTNRGWISEKILLMITAIGTIVGLVIVVLSQETISASFGCFIFGFSAAGGALQLGLSQLIASDPKFSGRLTGLYFFFGSIAFFVMPIVTGHFAAQHLQGVMLSLLAVAGLNLFIVVFNFYHSQQVQ…
orf00012	orf00012	8729	9451	-	56491	57213	-	HTH-type transcriptional activator BcrR		MEIGNKIKALRKKNGLTQQQFAEKLYISFQSVSNWERHKGHPTTEMMLLIIEKFDLPLDFFIIPPTNSCEDNDEELILLSFLANMHSNREDKPSLKQLEKTSGIAIQKIKQYYPSYDDLFYAVINRIDKDVKIKVETSLSTNDNLISVFINDMAPMLYEKKEELHLLYTRPYIRNIWITFIKSKYLSLITRYNPKLAADILTTEYLIEMLTSFISVWMSQPEPEPLVDFQNRMKKYLSNL
orf00015	97.2;Enterocin_X_chain_beta	9992	10162	+	57754	57924	+	97.2;Enterocin_X_chain_beta	;PF10439;	MEKLSEQELAKVSGGFPLLPIVVPIIAGGATYVAKDAWNHLDQIRSGWRKAGNSKW
orf00022	orf00022	11236	11481	+	58998	59243	+			MIFNRAITVISKKVGQLIELVLVTVLIDIILDIPPACVFIDKSNGWFVLLSIILGGVVSYFGYRYLASKTTAIFERINLKK
orf00023	orf00023	11520	11900	+	59282	59662	+			MDLIIPAIFGQNQDISLNQKMIESMFQQGGIVALLFKLNTIIIAPIIEEISFRGIIFEEAKPLGKVVQFIWPTFVFAAVHGPSTPEQWTVYLTAGALLMVVRLVTKKLQYSVMFHMAHNLMATVGL
orf00025	ABC	12078	13634	+	59840	61396	+	Uncharacterized ABC transporter ATP-binding protein YufO	PF00005;PF00005	MTESTPVIEMRHIIKKFGDFAANDDINLQVQQGEIHALLGENGAGKSTLMNILTGLLQPTSGEILINGKKVSVDSPSKSDALGIGMVHQHFMLIDAFTVTENIILGSEVTKGLSLDTKTAAKKIQALSDQYGLSVDPMAKISDISVGQQQRVEILKTLYRGADILIFDEPTAVLTPQEIDELIVIMHNLAQEGKSIILITHKLDEIRAAADTVTVIRSGKSIDTFPVAGVSSQELADLMVGREVSFKTEKEVAQPGAVILSIDNLEVQDTRRVAAVKNFSLDVRAGEIVGLAGIDGNGQTELIQGITGLTKVQAGHVKLKGEDITNKKPRHITEAGVGHIPEDRLRFGMEVEMTLSENLSLQTYYKQPISKSGVLQPAEMDKLADKLVQEFDVRAASIH…
orf00026	orf00026	13634	14755	+	61396	62517	+	Uncharacterized ABC transporter permease protein YufP		MIAQKNNLSVAMFSVLFGLIVGALIMLVFGYNPISGYVALLGSAFGSMQDIGGVLTQMTPLILTALGFAVASSAGFFNIGLSGQALAGWVGAVWYALSFPDMSAIIMIPSALIIGAGLGAIAGFIPGWLRAQFGASEVIVTIMMNYIFLFLGNDILQNTMSKNIKESAETTKQVGANASLQMKWLTDLTQGSSISAGIFIALAMIVVVWFVMKKTTLGFEIRAVGLNPDAARYAGMSAKRNATIAMAISGGLAGLAGTIEGLGNYLNFFTQNGSPSIGFDGMAVALLGGGSYLGILGAAAIFSILKIGGLGMPMSSGVPFELVDIVTASIIFFVGVRYLILLIQKRIKDMDEKAALEAANKKAAKANQQKGGE
orf00027	orf00027	14757	15713	+	62519	63475	+	Uncharacterized ABC transporter permease protein YufQ		MSLMAMLSLVISSTLVYSAPLIFTSIGGTFSERSGVVNVGLEGIMGMGAFAAVVFNLTFAGQLGAATPWLGLLAGAIVGVVFSLIHAVATVTLRADHIISGTVINLMAPALGVFLIKVLYGKGQTESIGQDFGYATVPGLSKMPVLGQLFFEKTSGPAWLAILVAGISWYIIFKTKFGLRLRSVGENPQAADTLGLNVARLRYSGVMISGLLGGIGGAVVAQSISLNYSASTIVGQGFMAMAAMIFGRWNPLGALGASLFFGLSQSLAVIGAQLPGLKNVPSIWLQIAPYVLTIIVLVFFFGKTRPPKADGVNYIKAA
orf00028	orf00028	15753	16667	-	63515	64429	-	L-2-hydroxyisocaproate dehydrogenase		MRKIGVVGIGHVGVTVAHIIIAQGLADEIVLVDKNPEKLASEELDFRDAASLLDHHVEVHAGTVTDLTDAEVVISALGHIELIKPGGDRFTELKANTPEVQQVGSDLKQAGFNGVLIVISNPVDVITGIYQKATGLPANQVFGTGTYLDTARLKRALGDTLAIDPRGISGYMLGEHGDSQFAAWSTVNALGKNADELVKLYDINLDKVAEAARVGGFTVFAGKKYTNFAIAHAAVSLAKLVLSNARREAIVSHYDERFEGYISTPAIIGRDGVTAEFDLQLTDEEKILLQKSANAIAEKTAAYL
orf00029	ABC	16783	17538	-	64545	65300	-	Spermidine/putrescine import ATP-binding protein PotA	PF00005	MTKPVFSLKDVIVTVGDSIQILKSINFDIYDGDFITVLGTNGAGKSTLFNTIAGNLSVASGKILHNGNNIAHETAVKRTNYIARVFQDPKMGTAPRMTVAENLLLAEKRGSKRTLRSRGLTQKKLTEYAALTKVMGNNLDRRLNTATGDLSGGQRQALSFLMATRVKPELLLLDEHTAALDPKTSEQLMLATNEQVTANNLTALMITHNLADALKYGNRLIILNAGNIVLDVRDDEKKALDETQILKYFVS
orf00030	orf00030	17531	18424	-	65293	66186	-	Uncharacterized protein RP368		MIVSSIGQGLLWAVLGVALFLTFRILNFPDMTVEGSFPLGASTAVAMIAHGIDPFIATIAAFLVGTIAGLITGLLYTKGKIPILLSGILVMTATLSINLRIMGSANISLLNQKSIFSIKILQHLPKYFDSVFLGLVIIAVITAGLIFFLQTELGQAFIATGDNPNMAQSIGIQTDRMTIMGLMLSNGLIAFGGAVIAQNNGYADINMGIGIIVIALASIIIGEVVFGELTLNERLVAVIVGSILYRLVLLAVLRLGFSTNDINLISAIVLAAAMILPQLRHALNLDKIIKKGVTPHD
orf00031	orf00031	18427	19431	-	66189	67193	-	Uncharacterized protein RP367		MNKRLLSAITIIVAFLAVAFIVTSKPNTQEKKSTYVPTVGILQLVTHPALDQIHHGIVAGLKSQGYSGKKIKIDYQNAQADQSNLKTMSQKFANENADLTIGIATPAALSLAKTADGNNPVILAGITDPAGSGLVKTTQRPGNNVTGVSGDSPLQQHLDVVQQVVPKAKTLGIIYTTSDHGGEYNAKNMEKLAKKAGYTVKMYTISTTNDMQQVAETMASQVDVVYAPQDNGVASAMKTLINVTNQEKIPVIPAVDTMVKDGGVATVSVSQYDIGYQAGVMAGQVLKGKNTATYPVKTITKGEMTINLKQAKLLGINLPASMVKEAETKGEVFK

## Sheet: XS14
ORF	Name	Start	End	Strand	Real Start	Real End	Real Strand	Function	Motifs	Protein
orf00001	orf00001	538	1272	-	48294	49028	-	Acetylglutamate kinase		MKKIVIKIGGNAATQLTPAFFDTIKFWQKQHYKIAIVHGGGDTISALMSQLNEPVQKINGIRFTTQNGINITKMALLGQVQPALLEACRVNGLSVIGLNAASDQLLTGHTIDQDTFGYVGNIHQVNTKLIHNLWEKNLIPIIAPMAITNSGQWLNVNADHAATALAKYLKADELYLLTDVSGVKIKGNVLQNLTSKTMEELQKKQMITGGMIPKVNSALFAARHGVRAVHITNTVTHPGTIVTI
orf00002	orf00002	1316	2530	-	49072	50286	-	Arginine biosynthesis bifunctional protein ArgJ		MTELLNQITTLSIADIAAPIGFHADGQHVGLKHKSKDLGWIYSDVIASVAGVFTTNQVQAAPVQLDKKTIRNGQLQAIIVNSGNANAVTGSIGVSHAESMQEFTAQQLNIDTSLVGVASTGIIGKVLPIDKIINGIKKLKIDGDTNGFAHAIMTTDTKEKSITIQSTIQGKIVTMSGVAKGSGMLHPNMATMLGFITTDINIDAKLLQQALSEDVETSFNQITIDGDTSTNDTVLVMANGLAGHKMIENHTAEYEQFKDMLHTVTTALSIAIANDGEGATKLIAVAVNHAQSALDARMVAKKIVGSSLVKTAIFGKDPNWGRIIAAIGASNVDLNPNLIDISINKIAVLVNGAPADFDADTMAEKLEEHDIHIDVDLHAGTESGCAWGSDLTYEYVKIN…
orf00003	orf00003	2575	3615	-	50331	51371	-	N-acetyl-gamma-glutamyl-phosphate reductase		MTDKIIKIAIVGITGYGGLELLRLLYNHPNAKVVSIHNTQTENTDISEQFPHLKSMYNLTPTTFDPMHIMQEADLVFFATSSGVSKDLAQDFIQAKFPVIDLSGDFRLPADIYKKWYKNEPTSDEAIQQAHYSLADFYDNKVTYIANPGCYATGTLLALAPLAQNHLLDKDNIIIDAKSGLSGAGKSLTLASHFVNVNENFTMYKANHHQHIPEITQQLQQWQSDIAHIQFTTSLLPINRGIFVSAYVKINDDSQAEKIQELYTATYANKQFVRVMPKNQLPSIKQVIGTNFTDIGLTYNPDTKYLTIVSVLDNMIKGAAGQAIQNMNHMFDLEESTGLHLIAQYA
orf00004	orf00004	3740	4252	-	51496	52008	-	Uncharacterized protein YxkA		MIMKIDVTLDNGFIPDKYAKYAPANYRTNDMPTTNFPVEISNTPAGTQSLSVSLIDYDAVPVCGFPWIHWLAANLPVTNIPENLRATKRGTFGTNSTWHDVQKLGHPANASINQSYIGPMPPDKTHNYTLTVFALDTKFDLQNGFFLNELRSKSMEHVLDIAILELPARA
orf00005	orf00005	4249	4629	-	52005	52385	-			MSFFNIFKKKKTTEKNIDAANEPITWKNTTNASDFFEGYNVAITTLESNGEVAAAETLRADKTQLQLDFIERFEKEIHSKTAGIQDIDTRTKIVIDAISSIRKYNSEMPIAVRTRLAQAKKNLIGE
orf00007	orf00007	4740	5036	+	52496	52792	+			MAAHKTVFNDKQRILRLYSALISHRALSIEEIEDMFFIGRKTVQRDISEIRTFLHDLQIGEPIKSEIIFDRHSKKYRLTEMENLFRVFDKINKIDEEE
orf00008	orf00008	5057	5722	-	52813	53478	-	Ktr system potassium uptake protein C		MRQTYAIIGLGRFGGALLETLVANGQDVLGIDISEEHVNDYRDIATQVVIADAQEDEVLRKLDIASFDHIVIAIGHNMQASILATINAKDLGAKNVIAKAENRTHLRVLTKIGADVVVQPEREMGERVARKLLAPNMLNFIELSDDYSMAEVQIVNPAFYGRSISNLNIRKKFGLNVIAVRHDGDVIVAPDSTYKLHEKDIVSVVGPKDMVDDFDQLTNNK
orf00009	orf00009	5754	7157	-	53510	54913	-	Potassium/sodium uptake protein NtpJ		MSRKIDLPTAAEMQKFHDKSQRHTFWSRISMPQRLSLGFLTVITVGALLLMLPLSYHGNVGHTFMDGLFTATSAASVTGLTVVDTATHWTTFGQIVIMVLIEIGALGFMSFSVLLFTATRKKMDLRSKMMVQEVYNLESLYDTRVVFGYVIKLSVIIQSIGAVLLAPFFINDFGWKHGMFYAVFHAISAFGNSGFSILPHGTAAYNNQPWILLIIAFLIIAGSLGFLVWRDLLIYRTTHRLTLHSKLALVMTGVLIVGGWLLFELTERNMNSAQDIQPINRIFDTLFMSISYRTAGFAQFGFDSMSSATVLLTMMLMYIGGTPGSTAGGIKTTTLGVLILQTHAALRGKKDVVFSHRRLSHENIVRALLLVFVSLAFLGILSFLLMLTQEHTAHYGLEY…
orf00010	orf00010	7469	8674	+	55225	56430	+	Inner membrane transport protein YdiM		MIRLMQNKDQRNNISVRIAIYLTYIVQGFALIILAQTVQQLSELWNASIAGTTAVVSAIGIGKLIAYPILGELSDHVDRKKLLMMAMLMYLIFFSILPLTKNIFFAVVITTLAGLANAALDSVAYPTLLEMNHGKSSGNVLIKAMISLGEGILPIILVMLINQHIWFGWLFWVATAILVVNLIIMTSINAAGFYTIRTSKGGKRATNKGTWHWNITKILFMIYGFSAMWVMIHFTQWVTRYFHIVQSFSTVSSHVLMSFYSIGSLMGVGTLFLLTNRGWISEKILLMITAIGTIIGLVIVVLSQETISASFGCFIFGFSAAGGALQLGLSQLIASDPKFSGRLTGLYFFFGSIAFFVMPIVTGHFAAQHLQGVMLSLLAVAGLNLFIVVFNFYHSRQVQ…
orf00011	orf00011	8731	9453	-	56487	57209	-	HTH-type transcriptional activator BcrR		MEIGNKIKALRKKNGLTQQQFAEKLYISFQSVSNWERHKGHPTTEMMLLIIEKFDLPLDFFIIPPTNPCEDNDEELILLSFLANMHSNREDKPSLKQLEKTSGIAIQKIKQYYPSYDDLFYAVINRIDKDVKIKVETSLSTNDNLISVFINDMAPMLYEKKEELHLLYTRPYIRNIWITFIKSKYLSLITRYNPKLAADILTTEYLIEMLTSFISVWMSQPEPEPLVDFQNRMKKYLSNL
orf00014	97.2;Enterocin_X_chain_beta	9994	10164	+	57750	57920	+	ggmotif; Bacteriocin_IIc; 97.2;Enterocin_X_chain_beta	;PF10439;	MEKLSEQELAKVSGGFPLLPIVGPIIAGGATYVAKDAWNHLDQIRSGWRKAGNSKW
orf00021	orf00021	11237	11902	+	58993	59658	+			MIFNRAITVISKKVGQLIELVLVTVLIDIILDISPACVFIDKSNGWFVLLSIILGGVVSYFGYRYLASKTTAIFERINLKKIGFIIIMLVLTRVLMDFIIPAIFGQNQDISLNQTMIESMFQQGGMVALLFKLNTVIIAPIIEEISFRGIIFEEAKPLGEVVQFIWPTFVFAAVHGPSTPEQWTVYLTAGALLMVVRLVTKKLQYSVMFHMAHNLMATVGL
orf00022	ABC	12080	13636	+	59836	61392	+	Uncharacterized ABC transporter ATP-binding protein YufO	PF00005;PF00005	MTESTPVIEMRHIIKKFGDFAANDDINLQVQQGEIHALLGENGAGKSTLMNILTGLLQPTSGEILINGKKVSVDSPSKSDALGIGMVHQHFMLIDAFTVTENIILGSEVTKGLSLDTKTAAKKIQALSDQYGLSVDPMAKISDISVGQQQRVEILKTLYRGADILIFDEPTAVLTPQEIDELIVIMHNLAQEGKSIILITHKLDEIRAAADTVTVIRSGKSIDTFPVAGVSSQELADLMVGREVSFKTEKEVAQPGAVILSIDNLEVQDTRRVAAVKNFSLDVRAGEIVGLAGIDGNGQTELIQGITGLTKVQAGHVKLKGEDITNKKPRHITEAGVGHIPEDRLRFGMEVEMTLSENLSLQTYYKQPISKSGVLQPAEMDKLADKLVQEFDVRAASIH…
orf00023	orf00023	13636	14757	+	61392	62513	+	Uncharacterized ABC transporter permease protein YufP		MIAQKNNLSVAMFSVLFGLIVGALIMLVFGYNPISGYVALLGSAFGSMQDIGGVLTQMTPLILTALGFAVASAAGFFNIGLSGQALAGWVGAVWYALSFPDMSAIIMIPSALIIGAGLGAIAGFIPGWLRAQFGASEVIVTIMMNYIFLFLGNDILQNTMSKNIKESAETTKQVGANASLQMKWLTDLTQGSSISAGIFIALAMIVVVWFVMKKTTLGFEIRAVGLNPDAARYAGMSAKRNATIAMAISGGLAGLAGTIEGLGNYLNFFTQNGSPSIGFDGMAVALLGGGSYLGILGAAAIFSILKIGGLGMPMSSGVPFELVDIVTASIIFFVGVRYLILLIQKRIKDMDEKAALEAANKKAAKANQQKGGE
orf00024	orf00024	14759	15715	+	62515	63471	+	Uncharacterized ABC transporter permease protein YufQ		MSLMAMLSLVISSTLVYSAPLIFTSIGGTFSERSGVVNVGLEGIMGMGAFAAVVFNLTFAGQLGAATPWLGLLAGAIVGVVFSLIHAVATVTLRADHIISGTVINLMAPALGVFLIKVLYGKGQTESIGRDFGYATVPGLSKMPVLGQLFFEKTSGPAWLAILVAGISWYIIFKTKFGLRLRSVGENPQAADTLGLNVARLRYSGVMISGLLGGIGGAVVAQSISLNYSASTIVGQGFMAMAAMIFGRWNPLGALGASLFFGLSQSLAVIGAQLPGLKNVPSIWLQIAPYVLTIIVLVFFFGKTRPPKADGVNYIKAA
orf00025	orf00025	15755	16669	-	63511	64425	-	L-2-hydroxyisocaproate dehydrogenase		MRKIGVVGIGHVGVTVAHIIIAQGLADEIVLVDKNPEKLASEELDFRDAASLLDHHVEVHAGTVTDLADAEVVISALGHIELIKPGGDRFTELKANTPEVQQVGSDLKQAGFNGVLIVISNPVDVITGIYQKATGLPANQVFGTGTYLDTARLKRALGDTLAIDPRGISGYMLGEHGDSQFAAWSTVNALGKNADELVKLYDINLDKVAEAARVGGFTVFAGKKYTNFAIAHAAVSLAKLVLSNARREAIVSHYDERFEGYISTPAIIGRDGVTAEFDLQLTDEEKVLLQKSANAIAEKTAAYL
orf00026	ABC	16785	17540	-	64541	65296	-	Spermidine/putrescine import ATP-binding protein PotA	PF00005	MTKPVFSLKDVIVTVGDSIQILKSINFDIYDGDFITVLGTNGAGKSTLFNTIAGNLSVASGEILHNGNNIAHETAVKRTNYIARVFQDPKMGTAPRMTVAENLLLAEKRGSKRTLRSRGLTQKKLTEYAALTKVMGNNLDRRLNTATGDLSGGQRQALSFLMATRVKPELLLLDEHTAALDPKTSEQLMLATNEQVTANNLTALMITHNLADALKYGNRLIILNAGNIVLDVRDDEKKALDETQILKYFVS
orf00027	orf00027	17533	18426	-	65289	66182	-	Uncharacterized protein RP368		MIVSSIGQGLLWAVLGVALFLTFRILNFPDMTVEGSFPLGASTAVAMIAHGIDPFIATIAAFLVGTIAGLITGLLYTKGKIPILLSGILVMTATLSINLRIMGSANISLLNQKSIFSIKILQHLPKYFDSVFLGLVIIAVITAGLIFFLQTELGQAFIATGDNPNMAQSIGIQTDRMTIMGLMLSNGLIAFGGAVIAQNNGYADINMGIGIIVIALASIIIGEVVFGELTLNERLVAVIVGSILYRLVLLAVLRLGFSTNDINLISAIVLAAAMILPQLRHALNLDKIIKKGVTPHD
orf00028	orf00028	18429	19433	-	66185	67189	-	Uncharacterized protein RP367		MNKRLLSAITIIVAFLAVAFIVTSKPNTQEKKSTYVPTVGILQLVTHPALDQIHHGIVAGLKSQGYSGKKIKIDYQNAQADQSNLKTMSQKFANENADLTIGIATPAALSLAKTADGNNPVILAGITDPAGSGLVKTTQRPGNNVTGVSGDSPLQQHLDVVQQVVPKAKTLGIIYTTSDHGGEYNAKNMEKLAKKAGYTVKMYTISTTNDMQQVAETMASQVDVVYAPQDNGVASAMKTLINVTNQEKIPVIPAVDTMVKDGGVATVSVSQYDIGYQAGVMAGQVLKGKNTATYPVKTITKGEMTINLKQAKLLGINLPASMVKEAETKGEVFK

## Sheet: XS804
ORF	Name	Start	End	Strand	Real Start	Real End	Real Strand	Function	Motifs	Protein
orf00001	orf00001	531	1265	-	48293	49027	-	Acetylglutamate kinase		MKKIVIKIGGNAATQLTPAFFDTIKFWQKQHYKIAIVHGGGDTISALMSQLNEPVQKINGIRFTTQNGINITKMALLGQVQPALLESCRVNGLSVIGLNAASDQLLTGHTIDQDTFGYVGNIHQVNTKLIHNLWEKNLIPIIAPMAITNSGQWLNVNADHAATALAKYLKADELYLLTDVSGVKIKGNVLQNLTSKTMEELQKKQMITGGMIPKVNSALFAARHGVRAVHITNTVTHPGTIVTI
orf00002	orf00002	1309	2523	-	49071	50285	-	Arginine biosynthesis bifunctional protein ArgJ		MTELLNQITTLSTADIAAPIGFHADGQHVGLKHKSKDLGWIYSDVIASVAGVFTTNLVQAAPVQLDKKTIRNGQLQAIIVNSGNANAVTGSIGVSHAESMQEFTAQQLNIDTSLVGVASTGIIGKVLPIDKIINGIKQLKIDGDTNGFAHAIMTTDTKEKSITIQSTIQGKIVTMSGVAKGSGMLHPNMATMLGFITTDINIDAKLLQQALSEDVETSFNQITIDGDTSTNDTVLVMANGLAGHKMIENHTAEYEQFKDMLHTVTTALSIAIANDGEGATKLIAVAVNHAQSALDARMVAKKIVGSSLVKTAIFGKDPNWGRIIAAIGASNVDLNPNLIDISINKIAVLVNGAPADFNADTMAEKLEEHDIHIDVDLHAGTESGCAWGSDLTYEYVKIN…
orf00003	orf00003	2568	3608	-	50330	51370	-	N-acetyl-gamma-glutamyl-phosphate reductase		MTDKIIKIAIVGITGYGGLELLRLLYNHPNAKVVSIHNTQTENTDISEQFPHLKSMYNLTPTTFDPMHIMQEADLVFFATSSGVSKDLAQDFIQAKFPVIDLSGDFRLPADIYKKWYKNEPASDEAIQQAHYSLADFYDNKVTYIANPGCYATGTLLALAPLAQNHLLDKDNIIIDAKSGLSGAGKSLTLASHFVNVNENFTMYKANHHQHIPEITQQLQQWQSDIAHIQFTTSLLPINRGIFVSAYVKINDDSQAEKIQELYTATYANKQFVRVMPKNQLPSIKQVIGTNFTDIGLTYNPDTKYLTIVSVLDNMIKGAAGQAIQNMNHMFDLEESTGLHLIAQYA
orf00004	orf00004	3733	4245	-	51495	52007	-	Uncharacterized protein YxkA		MIMKIDVTLDNGFIPDKYAKYAPANYRTNDMPTTNFPVEISNTPAGTQSLSVSLIDYDAVPVCGFPWIHWLAANLPVTNIPENLRATKRGTFGTNSTWHDVQKLGHPANASINQSYIGPMPPDKTHNYTLTVFALDTKLDLQNGFFLNELRSKSMEHVLDIAILELPARA
orf00005	orf00005	4242	4622	-	52004	52384	-			MSFFNIFKKKKTTEKNIDAANEPITWKNTTNASDFFEGYNIAITDLESNGEVAAAETLRADKTQLQLDFIERFEKEIHSKTAGIQDIDTRTKIVIDAISSIRKYNSEMPIAVRTRLAQAKKNLIGE
orf00007	orf00007	4733	5029	+	52495	52791	+			MAAHKTVFNDKQRILRLYSALISHRALSIEEIEDMFFIGRKTVQRDISEIRTFLHDLQIGEPIKSEIIFDRHSKKYRLTEMENLFRVFDKINKIDEEE
orf00008	orf00008	5050	5715	-	52812	53477	-	Ktr system potassium uptake protein C		MRQTYAIIGLGRFGGALLETLVANGQDVLGIDISEEHVNDYRDIATQVVIADAQEDEVLRKLDIASFDHIVIAIGHNMQASILATINAKDLGAKNVIAKAENRTHLRVLTKIGADVVVQPEREMGERVARKLLAPNMLNFIELSDDYSMAEVQIVNPAFYGRSISNLNIRKKFGLNVIAVRHDGDVIVAPDSTYKLHEKDIVSVVGPKDMVDDFDQLTNNK
orf00009	orf00009	5747	7150	-	53509	54912	-	Potassium/sodium uptake protein NtpJ		MSRKIDLPTAAEMQKFHDKSQRHTFWSRISMPQRLSLGFLTVITVGALLLMLPLSYHGNVGHTFMDGLFTATSAASVTGLTVVDTATHWTTFGQIVIMVLIEIGALGFMSFSVLLFTATRKKMDLRSKMMVQEVYNLESLYDTRVVFGYVIKLSVIIQSIGAVLLAPFFINDFGWKHGMFYAVFHAISAFGNSGFSILPHGTAAYNNQPWILLIIAFLIIAGSLGFLVWRDLLIYRTTHRLTLHSKLALVMTGVLIVGGWLLFELTERNMNSAQDIQPINRIFDTLFMSISYRTAGFAQFGFDSMSSATVLLTMMLMYIGGTPGSTAGGIKTTTLGVLILQTHAALRGKKDVVFSHRRLSHENIVRALLLVFVSLAFLGILSFLLMLTQEHTAHYGLEY…
orf00010	orf00010	7467	8672	+	55229	56434	+	Inner membrane transport protein YdiM		MIRLMQNKDQRNNISVRIAIYLTYIVQGFALIILAQTVQQLSELWNASIAGTTAVVSAIGIGKLIAYPILGELSDHVDRKKLLMMAMFMYLIFFSILPLTKNIFFAVVITTLAGLANAALDSVAYPTLLEMNHGKSSGNVLIKAMISLGEGILPIILVMLINQHIWFGWLFWVATAILVVNLIIMTSINAAGFYTIRTSKGGKRATNKGTWHWNITKILFMIYGFSAMWVMIHFTQWVTRYFHIVQSFSTVSSHVLMSFYSIGSLMGVGTLFLLTNRGWISEKILLMITAIGTIVGLVIVVLSQETISASFGCFIFGFSAAGGALQLGLSQLIASDPKFSGRLTGLYFFFGSIAFFVMPIVTGHFAAQHLQGVMLSLLAVAGLNLFIVVFNFYHSQQVQ…
orf00012	orf00012	8729	9451	-	56491	57213	-	HTH-type transcriptional activator BcrR		MEIGNKIKALRKKNGLTQQQFAEKLYISFQSVSNWERHKGHPTTEMMLLIIEKFDLPLDFFIIPPTNSCEDNDEELILLSFLANMHSNREDKPSLKQLEKTSGIAIQKIKQYYPSYDDLFYAVINRIDKDVKIKVETSLSTNDNLISVFINDMAPMLYEKKEELHLLYTRPYIRNIWITFIKSKYLSLITRYNPKLAADILTTEYLIEMLTSFISVWMSQPEPEPLVDFQNRMKKYLSNL
orf00015	97.2;Enterocin_X_chain_beta	9992	10162	+	57754	57924	+	Enterocin_X_chain_beta	;PF10439;	MEKLSEQELAKVSGGFPLLPIVVPIIAGGATYVAKDAWNHLDQIRSGWRKAGNSKW
orf00022	orf00022	11236	11481	+	58998	59243	+			MIFNRAITVISKKVGQLIELVLVTVLIDIILDIPPACVFIDKSNGWFVLLSIILGGVVSYFGYRYLASKTTAIFERINLKK
orf00023	orf00023	11520	11900	+	59282	59662	+			MDLIIPAIFGQNQDISLNQKMIESMFQQGGIVALLFKLNTIIIAPIIEEISFRGIIFEEAKPLGKVVQFIWPTFVFAAVHGPSTPEQWTVYLTAGALLMVVRLVTKKLQYSVMFHMAHNLMATVGL
orf00025	ABC	12078	13634	+	59840	61396	+	Uncharacterized ABC transporter ATP-binding protein YufO	PF00005;PF00005	MTESTPVIEMRHIIKKFGDFAANDDINLQVQQGEIHALLGENGAGKSTLMNILTGLLQPTSGEILINGKKVSVDSPSKSDALGIGMVHQHFMLIDAFTVTENIILGSEVTKGLSLDTKTAAKKIQALSDQYGLSVDPMAKISDISVGQQQRVEILKTLYRGADILIFDEPTAVLTPQEIDELIVIMHNLAQEGKSIILITHKLDEIRAAADTVTVIRSGKSIDTFPVAGVSSQELADLMVGREVSFKTEKEVAQPGAVILSIDNLEVQDTRRVAAVKNFSLDVRAGEIVGLAGIDGNGQTELIQGITGLTKVQAGHVKLKGEDITNKKPRHITEAGVGHIPEDRLRFGMEVEMTLSENLSLQTYYKQPISKSGVLQPAEMDKLADKLVQEFDVRAASIH…
orf00026	orf00026	13634	14755	+	61396	62517	+	Uncharacterized ABC transporter permease protein YufP		MIAQKNNLSVAMFSVLFGLIVGALIMLVFGYNPISGYVALLGSAFGSMQDIGGVLTQMTPLILTALGFAVASSAGFFNIGLSGQALAGWVGAVWYALSFPDMSAIIMIPSALIIGAGLGAIAGFIPGWLRAQFGASEVIVTIMMNYIFLFLGNDILQNTMSKNIKESAETTKQVGANASLQMKWLTDLTQGSSISAGIFIALAMIVVVWFVMKKTTLGFEIRAVGLNPDAARYAGMSAKRNATIAMAISGGLAGLAGTIEGLGNYLNFFTQNGSPSIGFDGMAVALLGGGSYLGILGAAAIFSILKIGGLGMPMSSGVPFELVDIVTASIIFFVGVRYLILLIQKRIKDMDEKAALEAANKKAAKANQQKGGE
orf00027	orf00027	14757	15713	+	62519	63475	+	Uncharacterized ABC transporter permease protein YufQ		MSLMAMLSLVISSTLVYSAPLIFTSIGGTFSERSGVVNVGLEGIMGMGAFAAVVFNLTFAGQLGAATPWLGLLAGAIVGVVFSLIHAVATVTLRADHIISGTVINLMAPALGVFLIKVLYGKGQTESIGQDFGYATVPGLSKMPVLGQLFFEKTSGPAWLAILVAGISWYIIFKTKFGLRLRSVGENPQAADTLGLNVARLRYSGVMISGLLGGIGGAVVAQSISLNYSASTIVGQGFMAMAAMIFGRWNPLGALGASLFFGLSQSLAVIGAQLPGLKNVPSIWLQIAPYVLTIIVLVFFFGKTRPPKADGVNYIKAA
orf00028	orf00028	15753	16667	-	63515	64429	-	L-2-hydroxyisocaproate dehydrogenase		MRKIGVVGIGHVGVTVAHIIIAQGLADEIVLVDKNPEKLASEELDFRDAASLLDHHVEVHAGTVTDLTDAEVVISALGHIELIKPGGDRFTELKANTPEVQQVGSDLKQAGFNGVLIVISNPVDVITGIYQKATGLPANQVFGTGTYLDTARLKRALGDTLAIDPRGISGYMLGEHGDSQFAAWSTVNALGKNADELVKLYDINLDKVAEAARVGGFTVFAGKKYTNFAIAHAAVSLAKLVLSNARREAIVSHYDERFEGYISTPAIIGRDGVTAEFDLQLTDEEKILLQKSANAIAEKTAAYL
orf00029	ABC	16783	17538	-	64545	65300	-	Spermidine/putrescine import ATP-binding protein PotA	PF00005	MTKPVFSLKDVIVTVGDSIQILKSINFDIYDGDFITVLGTNGAGKSTLFNTIAGNLSVASGKILHNGNNIAHETAVKRTNYIARVFQDPKMGTAPRMTVAENLLLAEKRGSKRTLRSRGLTQKKLTEYAALTKVMGNNLDRRLNTATGDLSGGQRQALSFLMATRVKPELLLLDEHTAALDPKTSEQLMLATNEQVTANNLTALMITHNLADALKYGNRLIILNAGNIVLDVRDDEKKALDETQILKYFVS
orf00030	orf00030	17531	18424	-	65293	66186	-	Uncharacterized protein RP368		MIVSSIGQGLLWAVLGVALFLTFRILNFPDMTVEGSFPLGASTAVAMIAHGIDPFIATIAAFLVGTIAGLITGLLYTKGKIPILLSGILVMTATLSINLRIMGSANISLLNQKSIFSIKILQHLPKYFDSVFLGLVIIAVITAGLIFFLQTELGQAFIATGDNPNMAQSIGIQTDRMTIMGLMLSNGLIAFGGAVIAQNNGYADINMGIGIIVIALASIIIGEVVFGELTLNERLVAVIVGSILYRLVLLAVLRLGFSTNDINLISAIVLAAAMILPQLRHALNLDKIIKKGVTPHD
orf00031	orf00031	18427	19431	-	66189	67193	-	Uncharacterized protein RP367		MNKRLLSAITIIVAFLAVAFIVTSKPNTQEKKSTYVPTVGILQLVTHPALDQIHHGIVAGLKSQGYSGKKIKIDYQNAQADQSNLKTMSQKFANENADLTIGIATPAALSLAKTADGNNPVILAGITDPAGSGLVKTTQRPGNNVTGVSGDSPLQQHLDVVQQVVPKAKTLGIIYTTSDHGGEYNAKNMEKLAKKAGYTVKMYTISTTNDMQQVAETMASQVDVVYAPQDNGVASAMKTLINVTNQEKIPVIPAVDTMVKDGGVATVSVSQYDIGYQAGVMAGQVLKGKNTATYPVKTITKGEMTINLKQAKLLGINLPASMVKEAETKGEVFK

## Sheet: XS806
ORF	Name	Start	End	Strand	Real Start	Real End	Real Strand	Function	Motifs	Protein
orf00001	orf00001	531	1265	-	48293	49027	-	Acetylglutamate kinase		MKKIVIKIGGNAATQLTPAFFDTIKFWQKQHYKIAIVHGGGDTISALMSQLNEPVQKINGIRFTTQNGINITKMALLGQVQPALLESCRVNGLSVIGLNAASDQLLTGHTIDQDTFGYVGNIHQVNTKLIHNLWEKNLIPIIAPMAITNSGQWLNVNADHAATALAKYLKADELYLLTDVSGVKIKGNVLQNLTSKTMEELQKKQMITGGMIPKVNSALFAARHGVRAVHITNTVTHPGTIVTI
orf00002	orf00002	1309	2523	-	49071	50285	-	Arginine biosynthesis bifunctional protein ArgJ		MTELLNQITTLSTADIAAPIGFHADGQHVGLKHKSKDLGWIYSDVIASVAGVFTTNLVQAAPVQLDKKTIRNGQLQAIIVNSGNANAVTGSIGVSHAESMQEFTAQQLNIDTSLVGVASTGIIGKVLPIDKIINGIKQLKIDGDTNGFAHAIMTTDTKEKSITIQSTIQGKIVTMSGVAKGSGMLHPNMATMLGFITTDINIDAKLLQQALSEDVETSFNQITIDGDTSTNDTVLVMANGLAGHKMIENHTAEYEQFKDMLHTVTTALSIAIANDGEGATKLIAVAVNHAQSALDARMVAKKIVGSSLVKTAIFGKDPNWGRIIAAIGASNVDLNPNLIDISINKIAVLVNGAPADFNADTMAEKLEEHDIHIDVDLHAGTESGCAWGSDLTYEYVKIN…
orf00003	orf00003	2568	3608	-	50330	51370	-	N-acetyl-gamma-glutamyl-phosphate reductase		MTDKIIKIAIVGITGYGGLELLRLLYNHPNAKVVSIHNTQTENTDISEQFPHLKSMYNLTPTTFDPMHIMQEADLVFFATSSGVSKDLAQDFIQAKFPVIDLSGDFRLPADIYKKWYKNEPASDEAIQQAHYSLADFYDNKVTYIANPGCYATGTLLALAPLAQNHLLDKDNIIIDAKSGLSGAGKSLTLASHFVNVNENFTMYKANHHQHIPEITQQLQQWQSDIAHIQFTTSLLPINRGIFVSAYVKINDDSQAEKIQELYTATYANKQFVRVMPKNQLPSIKQVIGTNFTDIGLTYNPDTKYLTIVSVLDNMIKGAAGQAIQNMNHMFDLEESTGLHLIAQYA
orf00004	orf00004	3733	4245	-	51495	52007	-	Uncharacterized protein YxkA		MIMKIDVTLDNGFIPDKYAKYAPANYRTNDMPTTNFPVEISNTPAGTQSLSVSLIDYDAVPVCGFPWIHWLAANLPVTNIPENLRATKRGTFGTNSTWHDVQKLGHPANASINQSYIGPMPPDKTHNYTLTVFALDTKLDLQNGFFLNELRSKSMEHVLDIAILELPARA
orf00005	orf00005	4242	4622	-	52004	52384	-			MSFFNIFKKKKTTEKNIDAANEPITWKNTTNASDFFEGYNIAITDLESNGEVAAAETLRADKTQLQLDFIERFEKEIHSKTAGIQDIDTRTKIVIDAISSIRKYNSEMPIAVRTRLAQAKKNLIGE
orf00007	orf00007	4733	5029	+	52495	52791	+			MAAHKTVFNDKQRILRLYSALISHRALSIEEIEDMFFIGRKTVQRDISEIRTFLHDLQIGEPIKSEIIFDRHSKKYRLTEMENLFRVFDKINKIDEEE
orf00008	orf00008	5050	5715	-	52812	53477	-	Ktr system potassium uptake protein C		MRQTYAIIGLGRFGGALLETLVANGQDVLGIDISEEHVNDYRDIATQVVIADAQEDEVLRKLDIASFDHIVIAIGHNMQASILATINAKDLGAKNVIAKAENRTHLRVLTKIGADVVVQPEREMGERVARKLLAPNMLNFIELSDDYSMAEVQIVNPAFYGRSISNLNIRKKFGLNVIAVRHDGDVIVAPDSTYKLHEKDIVSVVGPKDMVDDFDQLTNNK
orf00009	orf00009	5747	7150	-	53509	54912	-	Potassium/sodium uptake protein NtpJ		MSRKIDLPTAAEMQKFHDKSQRHTFWSRISMPQRLSLGFLTVITVGALLLMLPLSYHGNVGHTFMDGLFTATSAASVTGLTVVDTATHWTTFGQIVIMVLIEIGALGFMSFSVLLFTATRKKMDLRSKMMVQEVYNLESLYDTRVVFGYVIKLSVIIQSIGAVLLAPFFINDFGWKHGMFYAVFHAISAFGNSGFSILPHGTAAYNNQPWILLIIAFLIIAGSLGFLVWRDLLIYRTTHRLTLHSKLALVMTGVLIVGGWLLFELTERNMNSAQDIQPINRIFDTLFMSISYRTAGFAQFGFDSMSSATVLLTMMLMYIGGTPGSTAGGIKTTTLGVLILQTHAALRGKKDVVFSHRRLSHENIVRALLLVFVSLAFLGILSFLLMLTQEHTAHYGLEY…
orf00010	orf00010	7467	8672	+	55229	56434	+	Inner membrane transport protein YdiM		MIRLMQNKDQRNNISVRIAIYLTYIVQGFALIILAQTVQQLSELWNASIAGTTAVVSAIGIGKLIAYPILGELSDHVDRKKLLMMAMFMYLIFFSILPLTKNIFFAVVITTLAGLANAALDSVAYPTLLEMNHGKSSGNVLIKAMISLGEGILPIILVMLINQHIWFGWLFWVATAILVVNLIIMTSINAAGFYTIRTSKGGKRATNKGTWHWNITKILFMIYGFSAMWVMIHFTQWVTRYFHIVQSFSTVSSHVLMSFYSIGSLMGVGTLFLLTNRGWISEKILLMITAIGTIVGLVIVVLSQETISASFGCFIFGFSAAGGALQLGLSQLIASDPKFSGRLTGLYFFFGSIAFFVMPIVTGHFAAQHLQGVMLSLLAVAGLNLFIVVFNFYHSQQVQ…
orf00012	orf00012	8729	9451	-	56491	57213	-	HTH-type transcriptional activator BcrR		MEIGNKIKALRKKNGLTQQQFAEKLYISFQSVSNWERHKGHPTTEMMLLIIEKFDLPLDFFIIPPTNSCEDNDEELILLSFLANMHSNREDKPSLKQLEKTSGIAIQKIKQYYPSYDDLFYAVINRIDKDVKIKVETSLSTNDNLISVFINDMAPMLYEKKEELHLLYTRPYIRNIWITFIKSKYLSLITRYNPKLAADILTTEYLIEMLTSFISVWMSQPEPEPLVDFQNRMKKYLSNL
orf00015	97.2;Enterocin_X_chain_beta	9992	10162	+	57754	57924	+	97.2;Enterocin_X_chain_beta	;PF10439;	MEKLSEQELAKVSGGFPLLPIVVPIIAGGATYVAKDAWNHLDQIRSGWRKAGNSKW
orf00022	orf00022	11236	11481	+	58998	59243	+			MIFNRAITVISKKVGQLIELVLVTVLIDIILDIPPACVFIDKSNGWFVLLSIILGGVVSYFGYRYLASKTTAIFERINLKK
orf00023	orf00023	11520	11900	+	59282	59662	+			MDLIIPAIFGQNQDISLNQKMIESMFQQGGIVALLFKLNTIIIAPIIEEISFRGIIFEEAKPLGKVVQFIWPTFVFAAVHGPSTPEQWTVYLTAGALLMVVRLVTKKLQYSVMFHMAHNLMATVGL
orf00025	ABC	12078	13634	+	59840	61396	+	Uncharacterized ABC transporter ATP-binding protein YufO	PF00005;PF00005	MTESTPVIEMRHIIKKFGDFAANDDINLQVQQGEIHALLGENGAGKSTLMNILTGLLQPTSGEILINGKKVSVDSPSKSDALGIGMVHQHFMLIDAFTVTENIILGSEVTKGLSLDTKTAAKKIQALSDQYGLSVDPMAKISDISVGQQQRVEILKTLYRGADILIFDEPTAVLTPQEIDELIVIMHNLAQEGKSIILITHKLDEIRAAADTVTVIRSGKSIDTFPVAGVSSQELADLMVGREVSFKTEKEVAQPGAVILSIDNLEVQDTRRVAAVKNFSLDVRAGEIVGLAGIDGNGQTELIQGITGLTKVQAGHVKLKGEDITNKKPRHITEAGVGHIPEDRLRFGMEVEMTLSENLSLQTYYKQPISKSGVLQPAEMDKLADKLVQEFDVRAASIH…
orf00026	orf00026	13634	14755	+	61396	62517	+	Uncharacterized ABC transporter permease protein YufP		MIAQKNNLSVAMFSVLFGLIVGALIMLVFGYNPISGYVALLGSAFGSMQDIGGVLTQMTPLILTALGFAVASSAGFFNIGLSGQALAGWVGAVWYALSFPDMSAIIMIPSALIIGAGLGAIAGFIPGWLRAQFGASEVIVTIMMNYIFLFLGNDILQNTMSKNIKESAETTKQVGANASLQMKWLTDLTQGSSISAGIFIALAMIVVVWFVMKKTTLGFEIRAVGLNPDAARYAGMSAKRNATIAMAISGGLAGLAGTIEGLGNYLNFFTQNGSPSIGFDGMAVALLGGGSYLGILGAAAIFSILKIGGLGMPMSSGVPFELVDIVTASIIFFVGVRYLILLIQKRIKDMDEKAALEAANKKAAKANQQKGGE
orf00027	orf00027	14757	15713	+	62519	63475	+	Uncharacterized ABC transporter permease protein YufQ		MSLMAMLSLVISSTLVYSAPLIFTSIGGTFSERSGVVNVGLEGIMGMGAFAAVVFNLTFAGQLGAATPWLGLLAGAIVGVVFSLIHAVATVTLRADHIISGTVINLMAPALGVFLIKVLYGKGQTESIGQDFGYATVPGLSKMPVLGQLFFEKTSGPAWLAILVAGISWYIIFKTKFGLRLRSVGENPQAADTLGLNVARLRYSGVMISGLLGGIGGAVVAQSISLNYSASTIVGQGFMAMAAMIFGRWNPLGALGASLFFGLSQSLAVIGAQLPGLKNVPSIWLQIAPYVLTIIVLVFFFGKTRPPKADGVNYIKAA
orf00028	orf00028	15753	16667	-	63515	64429	-	L-2-hydroxyisocaproate dehydrogenase		MRKIGVVGIGHVGVTVAHIIIAQGLADEIVLVDKNPEKLASEELDFRDAASLLDHHVEVHAGTVTDLTDAEVVISALGHIELIKPGGDRFTELKANTPEVQQVGSDLKQAGFNGVLIVISNPVDVITGIYQKATGLPANQVFGTGTYLDTARLKRALGDTLAIDPRGISGYMLGEHGDSQFAAWSTVNALGKNADELVKLYDINLDKVAEAARVGGFTVFAGKKYTNFAIAHAAVSLAKLVLSNARREAIVSHYDERFEGYISTPAIIGRDGVTAEFDLQLTDEEKILLQKSANAIAEKTAAYL
orf00029	ABC	16783	17538	-	64545	65300	-	Spermidine/putrescine import ATP-binding protein PotA	PF00005	MTKPVFSLKDVIVTVGDSIQILKSINFDIYDGDFITVLGTNGAGKSTLFNTIAGNLSVASGKILHNGNNIAHETAVKRTNYIARVFQDPKMGTAPRMTVAENLLLAEKRGSKRTLRSRGLTQKKLTEYAALTKVMGNNLDRRLNTATGDLSGGQRQALSFLMATRVKPELLLLDEHTAALDPKTSEQLMLATNEQVTANNLTALMITHNLADALKYGNRLIILNAGNIVLDVRDDEKKALDETQILKYFVS
orf00030	orf00030	17531	18424	-	65293	66186	-	Uncharacterized protein RP368		MIVSSIGQGLLWAVLGVALFLTFRILNFPDMTVEGSFPLGASTAVAMIAHGIDPFIATIAAFLVGTIAGLITGLLYTKGKIPILLSGILVMTATLSINLRIMGSANISLLNQKSIFSIKILQHLPKYFDSVFLGLVIIAVITAGLIFFLQTELGQAFIATGDNPNMAQSIGIQTDRMTIMGLMLSNGLIAFGGAVIAQNNGYADINMGIGIIVIALASIIIGEVVFGELTLNERLVAVIVGSILYRLVLLAVLRLGFSTNDINLISAIVLAAAMILPQLRHALNLDKIIKKGVTPHD
orf00031	orf00031	18427	19431	-	66189	67193	-	Uncharacterized protein RP367		MNKRLLSAITIIVAFLAVAFIVTSKPNTQEKKSTYVPTVGILQLVTHPALDQIHHGIVAGLKSQGYSGKKIKIDYQNAQADQSNLKTMSQKFANENADLTIGIATPAALSLAKTADGNNPVILAGITDPAGSGLVKTTQRPGNNVTGVSGDSPLQQHLDVVQQVVPKAKTLGIIYTTSDHGGEYNAKNMEKLAKKAGYTVKMYTISTTNDMQQVAETMASQVDVVYAPQDNGVASAMKTLINVTNQEKIPVIPAVDTMVKDGGVATVSVSQYDIGYQAGVMAGQVLKGKNTATYPVKTITKGEMTINLKQAKLLGINLPASMVKEAETKGEVFK

## Sheet: XM7
ORF	Name	Start	End	Strand	Real Start	Real End	Real Strand	Function	Motifs	Protein
orf00001	orf00001	531	1265	-	48293	49027	-	Acetylglutamate kinase		MKKIVIKIGGNAATQLTPAFFDTIKFWQKQHYKIAIVHGGGDTISALMSQLNEPVQKINGIRFTTQNGINITKMALLGQVQPALLESCRVNGLSVIGLNAASDQLLTGHTIDQDTFGYVGNIHQVNTKLIHNLWEKNLIPIIAPMAITNSGQWLNVNADHAATALAKYLKADELYLLTDVSGVKIKGNVLQNLTSKTMEELQKKQMITGGMIPKVNSALFAARHGVRAVHITNTVTHPGTIVTI
orf00002	orf00002	1309	2523	-	49071	50285	-	Arginine biosynthesis bifunctional protein ArgJ		MTELLNQITTLSTADIAAPIGFHADGQHVGLKHKSKDLGWIYSDVIASVAGVFTTNLVQAAPVQLDKKTIRNGQLQAIIVNSGNANAVTGSIGVSHAESMQEFTAQQLNIDTSLVGVASTGIIGKVLPIDKIINGIKQLKIDGDTNGFAHAIMTTDTKEKSITIQSTIQGKIVTMSGVAKGSGMLHPNMATMLGFITTDINIDAKLLQQALSEDVETSFNQITIDGDTSTNDTVLVMANGLAGHKMIENHTAEYEQFKDMLHTVTTALSIAIANDGEGATKLIAVAVNHAQSALDARMVAKKIVGSSLVKTAIFGKDPNWGRIIAAIGASNVDLNPNLIDISINKIAVLVNGAPADFNADTMAEKLEEHDIHIDVDLHAGTESGCAWGSDLTYEYVKIN…
orf00003	orf00003	2568	3608	-	50330	51370	-	N-acetyl-gamma-glutamyl-phosphate reductase		MTDKIIKIAIVGITGYGGLELLRLLYNHPNAKVVSIHNTQTENTDISEQFPHLKSMYNLTPTTFDPMHIMQEADLVFFATSSGVSKDLAQDFIQAKFPVIDLSGDFRLPADIYKKWYKNEPASDEAIQQAHYSLADFYDNKVTYIANPGCYATGTLLALAPLAQNHLLDKDNIIIDAKSGLSGAGKSLTLASHFVNVNENFTMYKANHHQHIPEITQQLQQWQSDIAHIQFTTSLLPINRGIFVSAYVKINDDSQAEKIQELYTATYANKQFVRVMPKNQLPSIKQVIGTNFTDIGLTYNPDTKYLTIVSVLDNMIKGAAGQAIQNMNHMFDLEESTGLHLIAQYA
orf00004	orf00004	3733	4245	-	51495	52007	-	Uncharacterized protein YxkA		MIMKIDVTLDNGFIPDKYAKYAPANYRTNDMPTTNFPVEISNTPAGTQSLSVSLIDYDAVPVCGFPWIHWLAANLPVTNIPENLRATKRGTFGTNSTWHDVQKLGHPANASINQSYIGPMPPDKTHNYTLTVFALDTKLDLQNGFFLNELRSKSMEHVLDIAILELPARA
orf00005	orf00005	4242	4622	-	52004	52384	-			MSFFNIFKKKKTTEKNIDAANEPITWKNTTNASDFFEGYNIAITDLESNGEVAAAETLRADKTQLQLDFIERFEKEIHSKTAGIQDIDTRTKIVIDAISSIRKYNSEMPIAVRTRLAQAKKNLIGE
orf00007	orf00007	4733	5029	+	52495	52791	+			MAAHKTVFNDKQRILRLYSALISHRALSIEEIEDMFFIGRKTVQRDISEIRTFLHDLQIGEPIKSEIIFDRHSKKYRLTEMENLFRVFDKINKIDEEE
orf00008	orf00008	5050	5715	-	52812	53477	-	Ktr system potassium uptake protein C		MRQTYAIIGLGRFGGALLETLVANGQDVLGIDISEEHVNDYRDIATQVVIADAQEDEVLRKLDIASFDHIVIAIGHNMQASILATINAKDLGAKNVIAKAENRTHLRVLTKIGADVVVQPEREMGERVARKLLAPNMLNFIELSDDYSMAEVQIVNPAFYGRSISNLNIRKKFGLNVIAVRHDGDVIVAPDSTYKLHEKDIVSVVGPKDMVDDFDQLTNNK
orf00009	orf00009	5747	7150	-	53509	54912	-	Potassium/sodium uptake protein NtpJ OS=Enterococcus hirae (strain ATCC 9790 / DSM 20160 / JCM 8729 / LMG 6399 / NBRC 3181 / NCIMB 6459 / NCDO 1258) OX=768486 GN=ntpJ PE=1 SV=2		MSRKIDLPTAAEMQKFHDKSQRHTFWSRISMPQRLSLGFLTVITVGALLLMLPLSYHGNVGHTFMDGLFTATSAASVTGLTVVDTATHWTTFGQIVIMVLIEIGALGFMSFSVLLFTATRKKMDLRSKMMVQEVYNLESLYDTRVVFGYVIKLSVIIQSIGAVLLAPFFINDFGWKHGMFYAVFHAISAFGNSGFSILPHGTAAYNNQPWILLIIAFLIIAGSLGFLVWRDLLIYRTTHRLTLHSKLALVMTGVLIVGGWLLFELTERNMNSAQDIQPINRIFDTLFMSISYRTAGFAQFGFDSMSSATVLLTMMLMYIGGTPGSTAGGIKTTTLGVLILQTHAALRGKKDVVFSHRRLSHENIVRALLLVFVSLAFLGILSFLLMLTQEHTAHYGLEY…
orf00010	orf00010	7467	8672	+	55229	56434	+	Inner membrane transport protein YdiM OS=Escherichia coli (strain K12) OX=83333 GN=ydiM PE=1 SV=1		MIRLMQNKDQRNNISVRIAIYLTYIVQGFALIILAQTVQQLSELWNASIAGTTAVVSAIGIGKLIAYPILGELSDHVDRKKLLMMAMFMYLIFFSILPLTKNIFFAVVITTLAGLANAALDSVAYPTLLEMNHGKSSGNVLIKAMISLGEGILPIILVMLINQHIWFGWLFWVATAILVVNLIIMTSINAAGFYTIRTSKGGKRATNKGTWHWNITKILFMIYGFSAMWVMIHFTQWVTRYFHIVQSFSTVSSHVLMSFYSIGSLMGVGTLFLLTNRGWISEKILLMITAIGTIVGLVIVVLSQETISASFGCFIFGFSAAGGALQLGLSQLIASDPKFSGRLTGLYFFFGSIAFFVMPIVTGHFAAQHLQGVMLSLLAVAGLNLFIVVFNFYHSQQVQ…
orf00012	orf00012	8729	9451	-	56491	57213	-	HTH-type transcriptional activator BcrR OS=Enterococcus faecalis OX=1351 GN=bcrR PE=1 SV=1		MEIGNKIKALRKKNGLTQQQFAEKLYISFQSVSNWERHKGHPTTEMMLLIIEKFDLPLDFFIIPPTNSCEDNDEELILLSFLANMHSNREDKPSLKQLEKTSGIAIQKIKQYYPSYDDLFYAVINRIDKDVKIKVETSLSTNDNLISVFINDMAPMLYEKKEELHLLYTRPYIRNIWITFIKSKYLSLITRYNPKLAADILTTEYLIEMLTSFISVWMSQPEPEPLVDFQNRMKKYLSNL
orf00015	97.2;Enterocin_X_chain_beta	9992	10162	+	57754	57924	+	ggmotif; Bacteriocin_IIc; 97.2;Enterocin_X_chain_beta	PF10439;	MEKLSEQELAKVSGGFPLLPIVVPIIAGGATYVAKDAWNHLDQIRSGWRKAGNSKW
orf00022	orf00022	11236	11481	+	58998	59243	+			MIFNRAITVISKKVGQLIELVLVTVLIDIILDIPPACVFIDKSNGWFVLLSIILGGVVSYFGYRYLASKTTAIFERINLKK
orf00023	orf00023	11520	11900	+	59282	59662	+			MDLIIPAIFGQNQDISLNQKMIESMFQQGGIVALLFKLNTIIIAPIIEEISFRGIIFEEAKPLGKVVQFIWPTFVFAAVHGPSTPEQWTVYLTAGALLMVVRLVTKKLQYSVMFHMAHNLMATVGL
orf00025	ABC	12078	13634	+	59840	61396	+	Uncharacterized ABC transporter ATP-binding protein YufO OS=Bacillus subtilis (strain 168) OX=224308 GN=yufO PE=3 SV=1	PF00005;PF00005	MTESTPVIEMRHIIKKFGDFAANDDINLQVQQGEIHALLGENGAGKSTLMNILTGLLQPTSGEILINGKKVSVDSPSKSDALGIGMVHQHFMLIDAFTVTENIILGSEVTKGLSLDTKTAAKKIQALSDQYGLSVDPMAKISDISVGQQQRVEILKTLYRGADILIFDEPTAVLTPQEIDELIVIMHNLAQEGKSIILITHKLDEIRAAADTVTVIRSGKSIDTFPVAGVSSQELADLMVGREVSFKTEKEVAQPGAVILSIDNLEVQDTRRVAAVKNFSLDVRAGEIVGLAGIDGNGQTELIQGITGLTKVQAGHVKLKGEDITNKKPRHITEAGVGHIPEDRLRFGMEVEMTLSENLSLQTYYKQPISKSGVLQPAEMDKLADKLVQEFDVRAASIH…
orf00026	orf00026	13634	14755	+	61396	62517	+	Uncharacterized ABC transporter permease protein YufP OS=Bacillus subtilis (strain 168) OX=224308 GN=yufP PE=3 SV=1		MIAQKNNLSVAMFSVLFGLIVGALIMLVFGYNPISGYVALLGSAFGSMQDIGGVLTQMTPLILTALGFAVASSAGFFNIGLSGQALAGWVGAVWYALSFPDMSAIIMIPSALIIGAGLGAIAGFIPGWLRAQFGASEVIVTIMMNYIFLFLGNDILQNTMSKNIKESAETTKQVGANASLQMKWLTDLTQGSSISAGIFIALAMIVVVWFVMKKTTLGFEIRAVGLNPDAARYAGMSAKRNATIAMAISGGLAGLAGTIEGLGNYLNFFTQNGSPSIGFDGMAVALLGGGSYLGILGAAAIFSILKIGGLGMPMSSGVPFELVDIVTASIIFFVGVRYLILLIQKRIKDMDEKAALEAANKKAAKANQQKGGE
orf00027	orf00027	14757	15713	+	62519	63475	+	Uncharacterized ABC transporter permease protein YufQ OS=Bacillus subtilis (strain 168) OX=224308 GN=yufQ PE=3 SV=1		MSLMAMLSLVISSTLVYSAPLIFTSIGGTFSERSGVVNVGLEGIMGMGAFAAVVFNLTFAGQLGAATPWLGLLAGAIVGVVFSLIHAVATVTLRADHIISGTVINLMAPALGVFLIKVLYGKGQTESIGQDFGYATVPGLSKMPVLGQLFFEKTSGPAWLAILVAGISWYIIFKTKFGLRLRSVGENPQAADTLGLNVARLRYSGVMISGLLGGIGGAVVAQSISLNYSASTIVGQGFMAMAAMIFGRWNPLGALGASLFFGLSQSLAVIGAQLPGLKNVPSIWLQIAPYVLTIIVLVFFFGKTRPPKADGVNYIKAA
orf00028	orf00028	15753	16667	-	63515	64429	-	L-2-hydroxyisocaproate dehydrogenase OS=Weissella confusa OX=1583 PE=1 SV=3		MRKIGVVGIGHVGVTVAHIIIAQGLADEIVLVDKNPEKLASEELDFRDAASLLDHHVEVHAGTVTDLTDAEVVISALGHIELIKPGGDRFTELKANTPEVQQVGSDLKQAGFNGVLIVISNPVDVITGIYQKATGLPANQVFGTGTYLDTARLKRALGDTLAIDPRGISGYMLGEHGDSQFAAWSTVNALGKNADELVKLYDINLDKVAEAARVGGFTVFAGKKYTNFAIAHAAVSLAKLVLSNARREAIVSHYDERFEGYISTPAIIGRDGVTAEFDLQLTDEEKILLQKSANAIAEKTAAYL
orf00029	ABC	16783	17538	-	64545	65300	-	Spermidine/putrescine import ATP-binding protein PotA OS=Lactobacillus salivarius (strain UCC118) OX=362948 GN=potA PE=3 SV=1	PF00005	MTKPVFSLKDVIVTVGDSIQILKSINFDIYDGDFITVLGTNGAGKSTLFNTIAGNLSVASGKILHNGNNIAHETAVKRTNYIARVFQDPKMGTAPRMTVAENLLLAEKRGSKRTLRSRGLTQKKLTEYAALTKVMGNNLDRRLNTATGDLSGGQRQALSFLMATRVKPELLLLDEHTAALDPKTSEQLMLATNEQVTANNLTALMITHNLADALKYGNRLIILNAGNIVLDVRDDEKKALDETQILKYFVS
orf00030	orf00030	17531	18424	-	65293	66186	-	Uncharacterized protein RP368 OS=Rickettsia prowazekii (strain Madrid E) OX=272947 GN=RP368 PE=4 SV=1		MIVSSIGQGLLWAVLGVALFLTFRILNFPDMTVEGSFPLGASTAVAMIAHGIDPFIATIAAFLVGTIAGLITGLLYTKGKIPILLSGILVMTATLSINLRIMGSANISLLNQKSIFSIKILQHLPKYFDSVFLGLVIIAVITAGLIFFLQTELGQAFIATGDNPNMAQSIGIQTDRMTIMGLMLSNGLIAFGGAVIAQNNGYADINMGIGIIVIALASIIIGEVVFGELTLNERLVAVIVGSILYRLVLLAVLRLGFSTNDINLISAIVLAAAMILPQLRHALNLDKIIKKGVTPHD
orf00031	orf00031	18427	19431	-	66189	67193	-	Uncharacterized protein RP367 OS=Rickettsia prowazekii (strain Madrid E) OX=272947 GN=RP367 PE=4 SV=1		MNKRLLSAITIIVAFLAVAFIVTSKPNTQEKKSTYVPTVGILQLVTHPALDQIHHGIVAGLKSQGYSGKKIKIDYQNAQADQSNLKTMSQKFANENADLTIGIATPAALSLAKTADGNNPVILAGITDPAGSGLVKTTQRPGNNVTGVSGDSPLQQHLDVVQQVVPKAKTLGIIYTTSDHGGEYNAKNMEKLAKKAGYTVKMYTISTTNDMQQVAETMASQVDVVYAPQDNGVASAMKTLINVTNQEKIPVIPAVDTMVKDGGVATVSVSQYDIGYQAGVMAGQVLKGKNTATYPVKTITKGEMTINLKQAKLLGINLPASMVKEAETKGEVFK

## Sheet: DRC1506 
ORF	Name	Start	End	Strand	Real Start	Real End	Real Strand	Function	Motifs	Protein
orf00001	orf00001	654	1271	-	48758	49375	-	Acetylglutamate kinase		MKKIVIKIGGNAATQLTPAFFDTIKFWQKQHYKIAIVHGGGDTISALMSQLNEPVQKINGIRFTTQNGINITKMALLGQVQPALLEACRVNGLSVIGLNAASDQLLTGHTIDQDTFGYVGNIHQVNTKLIHNLWEKNLIPIIAPMAITNSGQWLNVNADHAATALAKYLKADELYLLTDVSGVKIKGNVLQNLTSKTMEELQKNR
orf00002	orf00002	1315	2529	-	49419	50633	-	Arginine biosynthesis bifunctional protein ArgJ		MTELLNQITTLSIADIAAPIGFHADGQHVGLKHKSKDLGWIYSDVIASVAGVFTTNQVQAAPVQLDKKTIRNGQLQAIIVNSGNANAVTGSIGVSHAESMQEFTAQQLNIDTSLVGVASTGIIGKVLPIDKIINGIKKLKIDGDTNGFAHAIMTTDTKEKSITIQSTIQGKIVTMSGVAKGSGMLHPNMATMLGFITTDINIDAKLLQQALSEDVETSFNQITIDGDTSTNDTVLVMANGLAGHKMIENHTAEYEQFKDMLHTVTTALSIAIANDGEGATKLIAVAVNHAQSALDARMVAKKIVGSSLVKTAIFGKDPNWGRIITAIGASNVDLNPNLIDISINKIAVLVNGAPADFDADTMAEKLEEHDIHIDVDLHAGTESGCAWGSDLTYEYVKIN…
orf00003	orf00003	2574	3614	-	50678	51718	-	N-acetyl-gamma-glutamyl-phosphate reductase OS=Lactococcus lactis subsp. lactis (strain IL1403) OX=272623 GN=argC PE=3 SV=1		MTDKIIKIAIVGITGYGGLELLRLLYNHPNAKVVSIHNTQTENTDISEQFPHLKSMYNLTPTTFDPMHIMQEADLVFFATSSGVSKDLAQDFIQAKFPVIDLSGDFRLPADIYKKWYKNEPTSDEAIQQAHYSLADFYDNKVTYIANPGCYATGTLLALAPLAQNHLLDKDNIIIDAKSGLSGAGKSLTLASHFVNVNENFTMYKANHHQHIPEITQQLQQWQSDIAHIQFTTSLLPINRGIFVSAYVKINDDSQAEKIQELYTATYANKQFVRVMPKNQLPSIKQVIGTNFTDIGLTYNPDTKYLTIVSVLDNMIKGAAGQAIQNMNHMFDLEESTGLHLIAQYA
orf00004	orf00004	3739	4251	-	51843	52355	-	Uncharacterized protein YxkA OS=Bacillus subtilis (strain 168) OX=224308 GN=yxkA PE=4 SV=2		MIMKIDVTLDNGFIPDKYAKYAPANYRTNDMPTTNFPVEISNTPAGTQSLSVSLIDYDAVPVCGFPWIHWLAANLPVTNIPENLRATKRGTFGTNSTWHDVQKLGHPANASINQSYIGPMPPDKTHNYTLTVFALDTKFDLQNGFFLNELRSKSMEHVLDIAILELPARA
orf00005	orf00005	4248	4628	-	52352	52732	-			MSFFNIFKKKKTTEKNIDAANEPITWKNTTNASDFFEGYNVAITTLESNGEVAAAETLRADKTQLQLDFIERFEKEIHSKTAGIQDIDTRTKIVIDAISSIRKYNSEMPIAVRTRLAQAKKNLIGE
orf00007	orf00007	4739	5035	+	52843	53139	+			MAAHKTVFNDKQRILRLYSALISHRALSIEEIEDMFFIGRKTVQRDISEIRTFLHDLQIGEPIKSEIIFDRHSKKYRLTEMENLFRVFDKINKIDEEE
orf00008	orf00008	5056	5721	-	53160	53825	-	Ktr system potassium uptake protein C OS=Bacillus subtilis (strain 168) OX=224308 GN=ktrC PE=1 SV=1		MRQTYAIIGLGRFGGALLETLVANGQDVLGIDISEEHVNDYRDIATQVVIADAQEDEVLRKLDIASFDHIVIAIGHNMQASILATINAKDLGAKNVIAKAENRTHLRVLTKIGADVVVQPEREMGERVARKLLAPNMLNFIELSDDYSMAEVQIVNPAFYGRSISNLNIRKKFGLNVIAVRHDGDVIVAPDSTYKLHEKDIVSVVGPKDMVDDFDQLTNNK
orf00009	orf00009	5753	7156	-	53857	55260	-	Potassium/sodium uptake protein NtpJ OS=Enterococcus hirae (strain ATCC 9790 / DSM 20160 / JCM 8729 / LMG 6399 / NBRC 3181 / NCIMB 6459 / NCDO 1258) OX=768486 GN=ntpJ PE=1 SV=2		MSRKIDLPTAAEMQKFHDKSQRHTFWSRISMPQRLSLGFLTVITVGALLLMLPLSYHGNVGHTFMDGLFTATSAASVTGLTVVDTATHWTTFGQIVIMVLIEIGALGFMSFSVLLFTATRKKMDLRSKMMVQEVYNLESLYDTRVVFGYVIKLSVIIQSIGAVLLAPFFINDFGWKHGMFYAVFHAISAFGNSGFSILPHGTAAYNNQPWILLIIAFLIIAGSLGFLVWRDLLIYRTTHRLTLHSKLALVMTGVLIVGGWLLFELTERNMNSAQDIQPINRIFDTLFMSISYRTAGFAQFGFDSMSSATVLLTMMLMYIGGTPGSTAGGIKTTTLGVLILQTHAALRGKKDVVFSHRRLSHENIVRALLLVFVSLAFLGILSFLLMLTQEHTAHYGLEY…
orf00010	orf00010	7468	8673	+	55572	56777	+	Inner membrane transport protein YdiM OS=Escherichia coli (strain K12) OX=83333 GN=ydiM PE=1 SV=1		MIRLMQNKDQRNNISVRIAIYLTYIVQGFALIILAQTVQQLSELWNASIAGTTAVVSAIGIGKLIAYPILGELSDHVDRKKLLMMAMLMYLIFFSILPLTKNIFFAVVITTLAGLANAALDSVAYPTLLEMNHGKSSGNVLIKAMISLGEGILPIILVMLINQHIWFGWLFWVATAILVVNLIIMTSINAAGFYTIRTSKGGKRATNKGTWHWNITKILFMIYGFSAMWVMIHFTQWVTRYFHIVQSFSTVSSHVLMSFYSIGSLMGVGTLFLLTNRGWISEKILLMITAIGTIIGLVIVVLSQETISASFGCFIFGFSAAGGALQLGLSQLIASDPKFSGRLTGLYFFFGSIAFFVMPIVTGHFAAQHLQGVMLSLLAVAGLNLFIVVFNFYHSRQVQ…
orf00011	orf00011	8730	9452	-	56834	57556	-	HTH-type transcriptional activator BcrR OS=Enterococcus faecalis OX=1351 GN=bcrR PE=1 SV=1		MEIGNKIKALRKKNGLTQQQFAEKLYISFQSVSNWERHKGHPTTEMMLLIIEKFDLPLDFFIIPPTNPCEDNDEELILLSFLANMHSNREDKPSLKQLEKTSGIAIQKIKQYYPSYDDLFYAVINRIDKDVKIKVETSLSTNDNLISVFINDMAPMLYEKKEELHLLYTRPYIRNIWITFIKSKYLSLITRYNPKLAADILTTEYLIEMLTSFISVWMSQPEPEPLVDFQNRMKKYLSNL
orf00012	orf00012	9652	9888	+	57756	57992	+	SPbeta prophage-derived uncharacterized HTH-type transcriptional regulator YonR OS=Bacillus subtilis (strain 168) OX=224308 GN=yonR PE=4 SV=1		LSEADIATVIGGESEDIAYNLRRLRLELGYRRADLADELNISLSTIAKYETGSRIPDIDTIIQLSKVLHTNVNNLIFK
orf00013	97.2;Enterocin_X_chain_beta	9993	10163	+	58097	58267	+	ggmotif; Bacteriocin_IIc; 97.2;Enterocin_X_chain_beta	;PF10439;	MEKLSEQELAKVSGGFPLLPIVGPIIAGGATYVAKDAWNHLDQIRSGWRKAGNSKW
orf00020	orf00020	11236	11901	+	59340	60005	+			MIFNRAITVISKKVGQLIELVLVTVLIDIILDISPACVFIDKSNGWFVLLSIILGGVVSYFGYRYLASKTTAIFERINLKKIGFIIIMLVLTRVLMDFIIPAIFGQNQDISLNQTMIESMFQQGGMVALLFKLNTVIIAPIIEEISFRGIIFEEAKPLGEVVQFIWPTFVFTAVHGPSTPEQWTVYLTAGALLMVVRLVTKKLQYSVMFHMAHNLMATVGL
orf00021	ABC	12079	13635	+	60183	61739	+	Uncharacterized ABC transporter ATP-binding protein YufO OS=Bacillus subtilis (strain 168) OX=224308 GN=yufO PE=3 SV=1	PF00005;PF00005	MTESTPVIEMRHIIKKFGDFAANDDINLQVQQGEIHALLGENGAGKSTLMNILTGLLQPTSGEILINGKKVSVDSPSKSDALGIGMVHQHFMLIDAFTVTENIILGSEVTKGLSLDTKTAAKKIQALSDQYGLSVDPMAKISDISVGQQQRVEILKTLYRGADILIFDEPTAVLTPQEIDELIVIMHNLAQEGKSIILITHKLDEIRAAADTVTVIRSGKSIDTFPVAGVSSQELADLMVGREVSFKTEKEVAQPGAVILSIDNLEVQDTRRVAAVKNFSLDVRAGEIVGLAGIDGNGQTELIQGITGLTKVQAGHVKLKGEDITNKKPRHITEAGVGHIPEDRLRFGMEVEMTLSENLSLQTYYKQPISKSGVLQPAEMDKLADKLVQEFDVRAASIH…
orf00022	orf00022	13635	14756	+	61739	62860	+	Uncharacterized ABC transporter permease protein YufP OS=Bacillus subtilis (strain 168) OX=224308 GN=yufP PE=3 SV=1		MIAQKNNLSVAMFSVLFGLIVGALIMLVFGYNPISGYVALLGSAFGSMQDIGGVLTQMTPLILTALGFAVASAAGFFNIGLSGQALAGWVGAVWYALSFPDMSAIIMIPSALIIGAGLGAIAGFIPGWLRAQFGASEVIVTIMMNYIFLFLGNDILQNTMSKNIKESAETTKQVGANASLQMKWLTDLTQGSSISAGIFIALAMIVVVWFVMKKTTLGFEIRAVGLNPDAARYAGMSAKRNATIAMAISGGLAGLAGTIEGLGNYLNFFTQNGSPSIGFDGMAVALLGGGSYLGILGAAAIFSILKIGGLGMPMSSGVPFELVDIVTASIIFFVGVRYLILLIQKRIKDMDEKAALEAANKKAAKSNQQKGGE
orf00023	orf00023	14758	15714	+	62862	63818	+	Uncharacterized ABC transporter permease protein YufQ OS=Bacillus subtilis (strain 168) OX=224308 GN=yufQ PE=3 SV=1		MSLMAMLSLVISSTLVYSAPLIFTSIGGTFSERSGVVNVGLEGIMGMGAFAAVVFNLTFAGQLGAATPWLGLLAGAIVGVVFSLIHAVATVTLRADHIISGTVINLMAPALGVFLIKVLYGKGQTESIGRDFGYATVPGLSKMPVLGQLFFEKTSGPAWLAILVAGISWYIIFKTKFGLRLRSVGENPQAADTLGLNVARLRYSGVMISGLLGGIGGAVVAQSISLNYSASTIVGQGFMAMAAMIFGRWNPLGALGASLFFGLSQSLAVIGAQLPGLKNVPSIWLQIAPYVLTIIVLVFFFGKTRPPKADGVNYIKAA
orf00024	orf00024	15754	16668	-	63858	64772	-	L-2-hydroxyisocaproate dehydrogenase OS=Weissella confusa OX=1583 PE=1 SV=3		MRKIGVVGIGHVGVTVAHIIIAQGLADEIVLVDKNPEKLASEELDFRDAASLLDHHVEVHAGTVTDLADAEVVISALGHIELIKPGGDRFTELKANTPEVQQVGSDLKQAGFNGVLIVISNPVDVITGIYQKATGLPANQVFGTGTYLDTARLKRALGDTLAIDPRGISGYMLGEHGDSQFAAWSTVNALGKNADELVKLYDINLDKVAEAARVGGFTVFAGKKYTNFAIAHAAVSLAKLVLSNARREAIVSHYDERFEGYISTPAIIGRDGVTAEFDLQLTDEEKVLLQKSANAIAEKTAAYL
orf00025	ABC	16784	17167	-	64888	65271	-	Energy-coupling factor transporter ATP-binding protein EcfA2 OS=Oceanobacillus iheyensis (strain DSM 14371 / CIP 107618 / JCM 11309 / KCTC 3954 / HTE831) OX=221109 GN=ecfA2 PE=3 SV=1	PF00005	LTEYAALTKVMGNNLDRRLNTATGDLSGGQRQALSFLMATRVKPELLLLDEHTAALDPKTSEQLMLATNEQVTANNLTALMITHNLADALKYGNRLIILNAGNIVLDVRDDEKKALDETQILKYFVS
orf00027	ABC	17164	17538	-	65268	65642	-	Spermidine/putrescine import ATP-binding protein PotA OS=Streptococcus pyogenes serotype M6 (strain ATCC BAA-946 / MGAS10394) OX=286636 GN=potA PE=3 SV=1	PF00005	MTKPVFSLKDVIVTVGDSIQILKSINFDIYDGDFITVLGTNGAGKSTLFNTIAGNLSVASGEILHNGNNIAHETAVKRTNYIARVFQDPKMGTAPRMTVAENLLLAEKRGSKRTLRSRGLTQKN
orf00028	orf00028	17531	18424	-	65635	66528	-	Uncharacterized protein RP368 OS=Rickettsia prowazekii (strain Madrid E) OX=272947 GN=RP368 PE=4 SV=1		MIVSSIGQGLLWAVLGVALFLTFRILNFPDMTVEGSFPLGASTAVAMIAHGIDPFIATIAAFLVGTIAGLITGLLYTKGKIPILLSGILVMTATLSINLRIMGSANISLLNQKSIFSIKILQHLPKYFDSVFLGLVIIAVITAGLIFFLQTELGQAFIATGDNPNMAQSIGIQTDRMTIMGLMLSNGLIAFGGAVIAQNNGYADINMGIGIIVIALASIIIGEVVFGELTLNERLVAVIVGSILYRLVLLAVLRLGFSTNDINLISAIVLAAAMILPQLRHALNLDKIIKKGVTPHD
orf00029	orf00029	18427	19431	-	66531	67535	-	Uncharacterized protein RP367 OS=Rickettsia prowazekii (strain Madrid E) OX=272947 GN=RP367 PE=4 SV=1		MNKRLLSAITIIVAFLAVAFIVTSKPNTQEKKSTYVPTVGILQLVTHPALDQIHHGIVAGLKSQGYSGKKIKIDYQNAQADQSNLKTMSQKFANENADLTIGIATPAALSLAKTADGNNPVILAGITDPAGSGLVKTTQRPGNNVTGVSGDSPLQQHLDVVQQVVPKAKTLGIIYTTSDHGGEYNAKNMEKLAKKAGYTVKMYTISTTNDMQQVAETMASQVDVVYAPQDNGVASAMKTLINVTNQEKIPVIPAVDTMVKDGGVATVSVSQYDIGYQAGVMAGQVLKGKNTATYPVKTITKGEMTINLKQAKLLGINLPASMVKEAETKGEVFK

## Sheet: WiKim0121
ORF	Name	Start	End	Strand	Real Start	Real End	Real Strand	Function	Motifs	Protein
orf00001	orf00001	534	1268	-	48287	49021	-	Acetylglutamate kinase		MKKIVIKIGGNAATQLTPAFFDTIKFWQKQHYKIAIVHGGGDTISALMSQLNEPVQKINGIRFTTQNGINITKMALLGQVQPALLEACRVNGLSVIGLNAASDQLLTGHTIDQDTFGYVGNIHQVNTKLIHTLWEKNLIPIIAPMAITNSGQWLNVNADHAATALAKYLKADELYLLTDVSGVKIKGNVLQNLTSKTMEELQKKQMITGGMIPKVNSALFAARHGVRAVHITNTVTHPGTIVTI
orf00002	orf00002	1312	2526	-	49065	50279	-	Arginine biosynthesis bifunctional protein ArgJ		MTELLNQITTLSIADIAAPIGFHADGQHVGLKHKSKDLGWIYSDVIASVAGVFTTNQVQAAPVQLDKKTIRNGQLQAIIVNSGNANAVTGSIGVSHAESMQEFTAQQLNIDTSLVGVASTGIIGKVLPIDKIINGIKKLKIDGDTNGFAHAIMTTDTKEKSITIQSTIQGKIVTMSGVAKGSGMLHPNMATMLGFITTDINIDAKLLQQALSEDVETSFNQITIDGDTSTNDTVLVMANGLAGHKMIENHTAEYEQFKDMLHTVTTALSIAIANDGEGATKLIAVAVNHAQSALDARMVAKKIVGSSLVKTAIFGKDPNWGRIIAAIGASNVDLNPNLIDISINKIAVLVNGAPADFDADAMAEKLEEHDIHIDVDLHAGTESGCAWGSDLTYEYVKIN…
orf00003	orf00003	2571	3611	-	50324	51364	-	N-acetyl-gamma-glutamyl-phosphate reductase		MTDKIIKIAIVGITGYGGLELLRLLYNHPNAKVVSIHNTQTENTDISEQFPHLKSMYNLTPTTFDPMHIMQEADLVFFATSSGVSKDLAQDFIQAKFPVIDLSGDFRLPADIYKKWYKNEPTSDEAIQQAHYSLADFYDNKVTYIANPGCYATGTLLALAPLAQNHLLDKDNIIIDAKSGLSGAGKSLTLASHFVNVNENFTMYKANHHQHIPEITQQLQQWQSDIAHIQFTTSLLPINRGIFVSAYVKINDDSQAEKIQELYTATYANKQFLRVMPKNQLPSIKQVIGTNFTDIGLTYNPDTKYLTIVSVLDNMIKGAAGQAIQNMNHMFDLEESTGLHLIAQYA
orf00004	orf00004	3736	4248	-	51489	52001	-	Uncharacterized protein YxkA		MIMKIDVTLDNGFIPDKYAKYAPANYRTNDMPTTNFPVEISNTPAGTQSLSVSLIDYDAVPVCGFPWIHWLAANLPVTNIPENLRATKRGTFGTNSTWHDVQKLGHPANASINQSYIGPMPPDKTHNYTLTVFALDTKFDLQNGFFLNELRSKSMEHVLDIAILELPARA
orf00005	orf00005	4245	4625	-	51998	52378	-			MSFFNIFKKKKTTEKNIDAANEPITWKNTTNASDFFEGYNVAITTLESNGEVAAAETLRADKTQLQLDFIERFEKEIHSKTAGIQDIDTRTKIVIDAISSIRKYNSEMPIAVRTRLAQAKKNLIGE
orf00007	orf00007	4736	5032	+	52489	52785	+			MAAHKTVFNDKQRILRLYSALISHRALSIEEIEDMFFIGRKTVQRDISEIRTFLHDLQIGEPIKSEIIFDRHSKKYRLTEMENLFRVFDKINKIDEEE
orf00008	orf00008	5053	5718	-	52806	53471	-	Ktr system potassium uptake protein C		MRQTYAIIGLGRFGGALLETLVANGQDVLGIDISEEHVNDYRDIATQVVIADAQEDEVLRKLDIASFDHIVIAIGHNMQASILATINAKDLGAKNVIAKAENRTHLRVLTKIGADVVVQPEREMGERVARKLLAPNMLNFIELSDDYSMAEVQIVNPAFYGRSISNLNIRKKFGLNVIAVRHDGDVIVAPDSTYKLHEKDIVSVVGPKDMVDDFDQLTNNK
orf00009	orf00009	5750	7153	-	53503	54906	-	Potassium/sodium uptake protein NtpJ		MSRKIDLPTAAEMQKFHDKSQRHTFWSRISMPQRLSLGFLTVITVGALLLMLPLSYHGNVGHTFMDGLFTATSAASVTGLTVVDTATHWTTFGQIVIMVLIEIGALGFMSFSVLLFTATRKKMDLRSKMMVQEVYNLESLYDTRVVFGYVIKLSVIIQSIGAVLLAPFFINDFGWKHGMFYAVFHAISAFGNSGFSILPHGTAAYNNQPWILLIIAFLIIAGSLGFLVWRDLLIYRTTHRLTLHSKLALVMTGVLIVGGWLLFELTERNMNSAQDIQPINRIFDTLFMSISYRTAGFAQFGFDSMSSATVLLTMMLMYIGGTPGSTAGGIKTTTLGVLILQTHAALRGKKDVVFSHRRLSHENIVRALLLVFVSLAFLGILSFLLMLTQEHTAHYGLEY…
orf00010	orf00010	7470	8132	+	55223	55885	+	Uncharacterized MFS-type transporter YfkL		MIRLMQNKDQRNNISVRIAIYLTYIVQGFALIILAQTVQQLSELWNASIAGTTAVVSAIGIGKLIAYPILGELSDHVDRKKLLMMAMFMYLIFFSILPLTKNIFFAVVITTLAGLANAALDSVAYPTLLEMNHGKSSGNVLIKAMISLGEGILPIILVMLINQHIWFGWLFWVATAILVVNLIIMTSINAAGFYTIRTSKGARELPIKVHGIGILQKYYL
orf00011	orf00011	8129	8674	+	55882	56427	+	Inner membrane transport protein YdiM		MIYGFSAMWVMIHFTQWVTRYFHIVQSFSTVSSHVLMSFYSIGSLMGVGTLFLLTNRGWISEKILLMITAIGTIIGLVIVVLSQETISASFGCFIFGFSAAGGALQLGLSQLIASDPKFSGRLTGLYFFFGSIAFFVMPIVTGHFAAQHLQGVMLSLLAVAGLNLFIVVFNFYHSRQVQKQ
orf00012	orf00012	8731	9453	-	56484	57206	-	HTH-type transcriptional activator BcrR		MEIGNKIKALRKKNGLTQQQFAEKLYISFQSVSNWERHKGHPTTEMMLLIIEKFDLPLDFFIIPPTNPCEDNDEELILLSFLANMHSNREDKPSLKQLEKTSGIAIQKIKQYYPSYDDLFYAVINRIDKDVKIKVETSLSTNDNLISVFINDMAPMLYEKKEELHLLYTRPYIRNIWITFIKSKYLSLITRYNPKLAADILTTEYLIEMLTSFISVWMSQPEPEPLVDFQNRMKKYLSNL
orf00015	97.2;Enterocin_X_chain_beta	9994	10164	+	57747	57917	+	97.2;Enterocin_X_chain_beta	;PF10439;	MEKLSEQELAKVSGGFPLLPIVGPIIAGGATYVAKDAWNHLDQIRSGWRKAGNSKW
orf00022	orf00022	11238	11903	+	58991	59656	+			MIFNRAITVISKKVGQLIELVLVTVLIDIILDIPPACVFIDKSNGWFVLLSIILGGVVSYFGYRYLASKTTAIFERINLKKIGFIIIMLVLTRVLMDFIIPAIFGQNQDISLNQKMIESMFQQGGMVALLFKLNTVIIAPIIEEISFRGIIFEEAKPLGKVVQFIWPTFVFAAVHGPSTPEQWTVYLTAGALLMVVRLVTKKLQYSVMFHMAHNLMATVGL
orf00024	ABC	12081	13637	+	59834	61390	+	Uncharacterized ABC transporter ATP-binding protein YufO	PF00005;PF00005	MTESTPVIEMRHIIKKFGDFAANDDINLQVQQGEIHALLGENGAGKSTLMNILTGLLQPTSGEILINGKKVSVDSPSKSDALGIGMVHQHFMLIDAFTVTENIILGSEVTKGLSLDTKTAAKKIQALSDQYGLSVDPMAKISDISVGQQQRVEILKTLYRGADILIFDEPTAVLTPQEIDELIVIMHNLAQEGKSIILITHKLDEIRAAADTVTVIRSGKSIDTFPVVGVSSQELADLMVGREVSFKTEKEVAQPGAVILSIDNLEVQDTRRVAAVKNFSLDVRAGEIVGLAGIDGNGQTELIQGITGLTKVQAGHVKLKGEDITNKKPRHITEAGVGHIPEDRLRFGMEVEMTLSENLSLQTYYKQPISKSGVLQPAEMDKLADKLVQEFDVRAASIH…
orf00025	orf00025	13637	14758	+	61390	62511	+	Uncharacterized ABC transporter permease protein YufP		MIAQKNNLSVAMFSVLFGLIVGALIMLVFGYNPISGYVALLGSAFGSMQDIGGVLTQMTPLILTALGFAVASAAGFFNIGLSGQALAGWVGAVWYALSFPDMSAIIMIPSALIIGAGLGAIAGFIPGWLRAQFGASEVIVTIMMNYIFLFLGNDILQNTMSKNIKESAETTKQVGANASLQMKWLTDLTQGSSISAGIFIALAMIVVVWFVMKKTTLGFEIRAVGLNPDAARYAGMSAKRNATIAMAISGGLAGLAGTIEGLGNYLNFFTQNGSPSIGFDGMAVALLGGGSYLGILGAAAIFSILKIGGLGMPMSSGVPFELVDIVTASIIFFVGVRYLILLIQKRIKDMDEKAALEAANKKAAKANQQKGGE
orf00026	orf00026	14760	15716	+	62513	63469	+	Uncharacterized ABC transporter permease protein YufQ		MSLMAMLSLVISSTLVYSAPLIFTSIGGTFSERSGVVNVGLEGIMGMGAFAAVVFNLTFAGQLGAATPWLGLLAGAIVGVVFSLIHAVATVTLRADHIISGTVINLMAPALGVFLIKVLYGKGQTESIGQDFGYATVPGLSKMPVLGQLFFEKTSGPAWLAILVAGISWYIIFKTKFGLRLRSVGENPQAADTLGLNVARLRYSGVMISGLLGGIGGAVVAQSISLNYSASTIVGQGFMAMAAMIFGRWNPLGALGASLFFGLSQSLAVIGAQLPGLKNVPSIWLQIAPYVLTIIVLVFFFGKTRPPKADGVNYIKAA
orf00027	orf00027	15756	16670	-	63509	64423	-	L-2-hydroxyisocaproate dehydrogenase		MRKIGVVGIGHVGVTVAHIIIAQGLADEIVLVDKNPEKLASEELDFRDAASLLDHHVEVHAGTVTDLADAEVVISALGHIELIKPGGDRFTELKANTPEVQQVGSDLKQAGFNGVLIVISNPVDVITGIYQKATGLPANQVFGTGTYLDTARLKRALGDTLAIDPRGISGYMLGEHGDSQFAAWSTVNTLGKNADELVKLYDINLDKVAEAARVGGFTVFAGKKYTNFAIAHAAVSLAKLVLSNARREAIVSHYDERFEGYISTPAIIGRDGVTAEFDLQLTDEEKVLLQKSANAIAEKTAAYL
orf00028	ABC	16785	17540	-	64538	65293	-	Spermidine/putrescine import ATP-binding protein PotA	PF00005	MTKPVFSLKDVIVTVGDSIQILKSINFDIYDGDFITVLGTNGAGKSTLFNTIAGNLSVASGEILHNGNNIAHETAVKRTNYIARVFQDPKMGTAPRMTVAENLLLAEKRGSKRTLRSRGLTQKKLTEYAALTKVMGNNLDRRLNTATGDLSGGQRQALSFLMATRVKPELLLLDEHTAALDPKTSEQLMLATNEQVTANNLTALMITHNLADALKYGNRLIILNAGNIVLDVRDDEKKALDETQILKYFVS
orf00029	orf00029	17533	18426	-	65286	66179	-	Uncharacterized protein RP368		MIVSSIGQGLLWAVLGVALFLTFRILNFPDMTVEGSFPLGASTAVAMIAHGIDPFIATIAAFLVGTIAGLITGLLYTKGKIPILLSGILVMTATLSINLRIMGSANISLLNQKSIFSIKILQHLPKYFDSVFLGLVIIAVITAGLIFFLQTELGQAFIATGDNPNMAQSIGIQTDRMTIMGLMLSNGLIAFGGAVIAQNNGYADINMGIGIIVIALASIIIGEVVFGELTLNERLVAVIVGSILYRLVLLAVLRLGFSTNDINLISAIVLAAAMILPQLRHALNLDKIIKKGVTPHD
orf00030	orf00030	18429	19433	-	66182	67186	-	Uncharacterized protein RP367		MNKRLLSAITIIVAFLAVAFIVTSKPNTQEKKSTYVPTVGILQLVTHPALDQIHHGIVAGLKSQGYSGKKIKIDYQNAQADQSNLKTMSQKFANENADLTIGIATPAALSLAKTADGNNPVILAGITDPAGSGLVKTTQRPGNNVTGVSGDSPLQQHLDVVQQVVPKAKTLGIIYTTSDHGGEYNAKNMEKLAKKAGYTVKMYTISTTNDMQQVAETMASQVDVVYAPQDNGVASAMKTLINVTNQEKIPVIPAVDTMVKDGGVATVSVSQYDIGYQAGVMAGQVLKGKNTATYPVKTITKGEMTINLKQAKLLGINLPASMVKEAETKGEVFK

[truncated: 16 more sheets: WiKim32, KNU-2, SRCM217106, WiKim33, wikim19, BD3749, SRCM210905, CECT 9217, 838, KIBGE-IB22, NBRC 3349, DMLM18, yan, DMLM17, CBA3650, MSJK0064]
